# Supplementary material for: Assessing the Spatial Distribution of Soil PAHs and their Relationship with Anthropogenic Activities at a National Scale
Source: Int J Environ Res Public Health. 2019 Dec 5;16(24):4928. doi: 10.3390/ijerph16244928 (PMC6950367; doi:10.3390/ijerph16244928)
Supplement: Supplementary file 1 [file ijerph-16-04928-s001.zip]

Archive with 5 entries (4 files):
- ijerph-635121-Table S2.docx
- ijerph-635121-TableS1.xlsx
- Table S/
- Table S/Table S1.xlsx
- Table S/Tables.docx
