# Supplementary material for: Assessing the Spatial Distribution of Soil PAHs and their Relationship with Anthropogenic Activities at a National Scale
Source: Int J Environ Res Public Health. 2019 Dec 5;16(24):4928. doi: 10.3390/ijerph16244928 (PMC6950367; doi:10.3390/ijerph16244928)
Supplement: Supplementary file 1 [file ijerph-16-04928-s001.zip › Table S/Table S1.xlsx]

## Sheet: Sheet1
Table S1. PAHs concentrations (µg/kg) of soil sampling points in China
No.	ΣPAHs	Naphthalene (Nap)	Acenaphthylene (Acy)	Acenaphthene (Ace)	Fluorene (Flu)	Phenanthrene (Phe)	Anthracene (Ant)	Fluoranthene (Flt)	Pyrene (Pyr)	Benzo(a)anthracene (BaA)	Chrysene (Chr)	Benzo(b)fluoranthene (BbF)	Benzo(k)fluoranthene (BkF)	Benzo(a)pyrene (BaP)	Dibenzo(a,h)anthracene (DahA)	Indeno(1,2,3-cd)pyrene (IcdP)	Benzo(ghi)perylene (BghiP)	Number of samples	Province/Fields	Types of sampling sites	Longitude	Latitude	Reference
1	74.6																	5	Anhui/Suzhou City	Rural	116.798	34.257	Ma et al.,2015
2	464	54	5	6	16	40	35	33	27	13	16	17	45	26	37	71	14	7	Beijing	Rural	116.183	39.8312	Ma et al.,2005a
3	670.02																	36	Beijing	Rural	116.548	40.6378	Peng,2009
4	336.4	25.8	2.3	1.7	8.7	54.9	5.4	54.1	41.3	16.8	27.2	35.1	19.8	16.9	2.4	11.1	13.5	40	Beijing	Rural	116.43	40.0702	Wang et al.,2010a
5	240	38	2	5	12	5	28	2	2	5	7	2	2	10	33	64	7	6	Beijing	Rural	116.376	40.0053	Ma et al.,2005b
6	489.60(Σ15PAHs)		6.4	47.2	31.4	41	48.7	38.9	23.7	26.8	35.3	24.1	26.9	23.1	33.8	47.5	51.2	41	Beijing/Arable soils	Rural	116.539	40.1343	Liu et al.,2018a
7	219.2	14.7	3.2	0.7	2.3	19.5	3.8	18.6	15.5	11.2	16.3	33.2	24	14.1	4	19.3	19	73	Beijing/Tongzhou district outside the 6th ring roads	Rural	116.747	39.9145	Peng et al.,2016a; Peng et al.,2016b
8	742																	5	Chongqin/Rural soil	Rural	106.601	28.861	Ma et al.,2015
9	480.28	145.68	46.95	4.01	7.65	19.54	11.98	47.32	19.39	8.59	34.17	42.41	12.33	22.56	5.06	16.36	36.27	16	Fujian/Along the banks of Minjiang River	Rural	118.877	26.2013	Sun et al.,2016
10	514.3																		Fujian/Fuzhou,agricultural fields	Rural	119.334	26.1492	Ni et al.,2010
11	222.5	24.4	2.5	6.2	16.8	25.4	2.6	18.4	18.5	13.8	11.4	21.1	13.1	13.1	2.9	18.2	14.2	7	Fujian/Xiamen Island,farmland	Rural	118.169	24.4921	Cai et al.,2012
12	349.2	14.9	1.7	2.4	11.8	30.2	3.6	33.4	28.2	24.5	26.1	39.3	25.4	31.6	6.9	39.9	29.3	4	Fujian/Xiamen the mainland,farmland	Rural	118.08	24.7345	Cai et al.,2012
13	172																	6	Fujian/Xiamen,agricultural area	Rural	118.295	24.655	Lu et al.,2008
14	790																	5	Gansu/Baiyun City Village	Rural	104.237	36.4318	Chen et al.,2009b
15	249																	5	Gansu/Lanzhou City	Rural	103.349	36.5938	Ma et al.,2015
16	130																	5	Gansu/Linzhou Qinbaishi Village in Lanzhou City	Rural	103.923	36.0873	Chen et al.,2009b
17	160																	5	Gansu/Liujiaxia Village in Yongjing County	Rural	103.275	35.9786	Chen et al.,2009b
18	670																	5	Gansu/Matan Village near the Xigu District of Lanzhou_x000D_	Rural	103.65	36.0964	Chen et al.,2009b
19	35																	5	Gansu/Qingyang City	Rural	107.305	36.5752	Ma et al.,2015
20	414.12																	65	Guangdong/Dongguan	Rural	113.756	23.0427	Yang et al.,2007
21	413	3.6	2	0.4	4	80.1	3.3	57.1	43	25.3	45.6	45.2	23.2	27.7	5.6	27	20.3	64	Guangdong/Dongguan	Rural	113.951	22.9457	Zhang et al.,2005b
22	833.45	6.03	3.61	0.89	6.17	130.67	8.69	96.78	73.3	63.06	96.06	105.14	48.64	67.78	14.75	67.58	44.3	18	Guangdong/Dongguan	Rural	113.947	23.0948	Zhang et al.,2005b
23	214.39	2.225	1.325	0.125	2.275	56.425	1.3	25.225	17.98	10.78	24.25	22.45	14.85	15.98	2.425	8.65	8.125	20	Guangdong/Dongguan	Rural	113.849	22.9061	Zhang et al.,2005b
24	254.8	2.15	1.8	0.05	3.45	60.45	1.9	53.35	44	8.7	20.95	17.05	9.3	8.05	1.4	10.95	11.25	10	Guangdong/Dongguan	Rural	114.171	22.8503	Zhang et al.,2005b
25	282.842	3.78	1.09	0.312	4.06	62.44	0.72	50.91	38.75	11.84	30.19	23.88	13.56	10.47	2.19	14.47	14.18	16	Guangdong/Dongguan	Rural	113.955	22.9951	Zhang et al.,2005b
26	193.5	32	1.4		4.3	51.3	3.2	30.2	19.4	5.8	15.2	9.5	5.9	2.8	1.8	5.2	5.3	12	Guangdong/Dongguan	Rural	113.859	23.0307	Ma et al.,2008
27	316.96	3.18	1.85	0.15	3.58	67.52	1.83	51.79	38.18	34.16	14.74	31.14	16.81	16.34	3.36	16.48	15.86	59	Guangdong/Dongguan agricultural Soil	Rural	113.746	23.0344	Ma et al.,2011
28	107	17	0.6	0.7	4.5	21	1.7	11	6.6	4.2	5.2	11	4.1	3.3	0.8	5.4	5	30	Guangdong/Dongjiang River Basin,remote area soil	Rural	114.087	22.6847	Zheng et al.,2014b
29	198.7	21.9	1.3		5.7	61.9	3.7	24.8	16.9	6.1	15.2	11.5	7.6	4.9	1.9	7	7.5	14	Guangdong/Foshan	Rural	113.266	23.2012	Ma et al.,2008
30	422																	29	Guangdong/Guangzhou	Rural	113.258	23.1163	Chen et al.,2005
31	577.5																	30	Guangdong/Guangzhou	Rural	113.431	23.3814	Chen et al.,2004b
32	422.2	19.2	1.2		6.1	56.9	4.2	67.7	49	25.1	91.5	37.8	17.8	14.8	8.1	9.7	12.8	29	Guangdong/Guangzhou	Rural	113.155	23.0608	Ma et al.,2008
33	782	17		4	10	67	7	118	79	48	174	113	34	29	30	22	30	1	Guangdong/Guangzhou Fangcun District D001	Rural	113.234	23.097	Chen et al.,2005
34	791	20		4	9	84	8	131	82	47	171	88	38	31	27	23	28	1	Guangdong/Guangzhou Fangcun District D002	Rural	113.222	23.0954	Chen et al.,2005
35	3077	50		9	40	281	34	583	492	232	693	267	101	136	42	47	70	1	Guangdong/Guangzhou Fangcun District D003	Rural	113.228	23.109	Chen et al.,2005
36	296	9		3	6	49	4	63	39	16	43	21	9	8	4	9	13	1	Guangdong/Guangzhou Fangcun District D005	Rural	113.246	23.0997	Chen et al.,2005
37	1100	35	190	12	100	49	8.2	18	9.4	7.9	19	580	63	23	4.7	ND	7.6	6	Guangdong/Guangzhou GZ01	Rural	113.169	23.3017	Cai et al.,2007
38	312	8		2	5	55	4	51	34	21	64	24	13	10	7	5	9	1	Guangdong/Guangzhou Haizhu District C001	Rural	113.293	23.0811	Chen et al.,2005
39	612	28		2	6	86	4	95	68	40	130	57	28	23	10	16	19	1	Guangdong/Guangzhou Haizhu District C003	Rural	113.298	23.1119	Chen et al.,2005
40	358	32		2	4	59	6	36	30	20	68	31	16	16	13	12	13	1	Guangdong/Guangzhou Huangpu District HP04	Rural	113.476	23.1621	Chen et al.,2005
41	500	23		4	5	59	5	99	68	33	108	38	17	15	9	8	9	1	Guangdong/Guangzhou Huangpu District HP05	Rural	113.512	23.1813	Chen et al.,2005
42	547	12		2	6	57	3	79	63	38	136	56	30	17	15	15	18	1	Guangdong/Guangzhou Huangpu District HP105	Rural	113.551	23.1766	Chen et al.,2005
43	468	47		2	8	67	3	47	36	22	76	42	23	18	27	20	30	1	Guangdong/Guangzhou Huangpu District HP106	Rural	113.575	23.1495	Chen et al.,2005
44	236	28		ND	5	52	3	42	24	11	42	15	8	ND	ND	3	3	1	Guangdong/Guangzhou Huangpu District HP114	Rural	113.519	23.168	Chen et al.,2005
45	240	11		ND	4	50	2	35	18	11	64	19	10	10	ND	3	3	1	Guangdong/Guangzhou Huangpu District HP115	Rural	113.494	23.1558	Chen et al.,2005
46	188	4.6	0.6	0.3	3.1	39.7	ND	27.3	19.5	6.5	21	19.8	13.3	4.9	1.8	10.3	11.6	30	Guangdong/Guangzhou Shunde	Rural	113.291	22.8096	Li et al.,2008c
47	159	12		2	3	21	2	23	17	9	33	13	8	5	4	3	4	1	Guangdong/Guangzhou Tianhe District B002	Rural	113.365	23.1644	Chen et al.,2005
48	600	65	300	4	180	11	9.6	3.1	24	ND	ND				ND	ND	ND	3	Guangdong/Huadu HD01	Rural	113.27	23.5054	Cai et al.,2007
49	600	70	28	13	ND	34	9.6	350	39	7.8	16	20	15	22	ND	ND	ND	7	Guangdong/Huadu HD02	Rural	113.159	23.4418	Cai et al.,2007
50	119.33																	49	Guangdong/Huizhou	Rural	114.411	23.1243	Yang et al.,2007
51	123.09	5.1	0.54	1.76	2.28	18.63	1.1	18.53	11.11	11.54	6.03	21.78	2.44	5.67	1.32	7.98	7.27	42	Guangdong/Huizhou	Rural	114.386	23.0145	Ma et al.,2011
52	271	40.9	7.7	4.9	15.3	42.7	5.8	39.7	23.6	9.9	19.7	23.6	7.6	9.2	1.3	10.6	8.3	14	Guangdong/Longtang Town,paddy field(PF)	Rural	112.992	23.5751	Wang et al.,2012d
53	705	72.1	12.7	8.8	17.4	48.7	14.3	80	65.3	44.8	49.1	92.9	29.7	53	9.7	61.5	44.8	10	Guangdong/Longtang Town,vegetable field(VF)	Rural	112.988	23.5525	Wang et al.,2012d
54	105																	5	Guangdong/Maoming City	Rural	110.889	21.6707	Ma et al.,2015
55	315.4	22.7	1.5	2	5.6	56.9	3.9	48.6	34.4	16.1	55.4	24.9	12.6	11.1	6.5	8.3	10.2	53	Guangdong/Pearl River Delta	Rural	113.473	22.9031	Ma et al.,2008
56	486.9																	5	Guangdong/Rice field,250m away from burning area	Rural	116.365	23.3165	Zhang et al.,2010
57	317.3																	131	Guangdong/Shantou	Rural	116.662	23.4537	Hao et al.,2004
58	318.2	55.4	6.1	2.5								36.8	16.8	22.4	5.4	8.6	4	115	Guangdong/Shantou	Rural	116.801	23.4499	Hao et al.,2007
59	318.2	55.4	6.1	2.5	5.8	42.6	27.6	37.7	16.8	10.1	19.6	36.8	16.8	22.4	5.4	8.6	4	115	Guangdong/Shantou	Rural	116.73	23.3693	Hao et al.,2007
60	572.2	94.6	10	3.2	8.9	78.7	51.3	70	30.4	17.2	34.7	64.9	26.3	55.2	6.9	14.2	5.7		Guangdong/Shantou	Rural	116.592	23.2795	Hao et al.,2007
61	285.5	50.2	5.6	3.9	6.4	39.8	22.7	32.4	15.2	10.4	17.9	35.7	17	9.2	6.8	8	4.3		Guangdong/Shantou	Rural	116.717	23.3688	Hao et al.,2007
62	56	8.3	1.3	ND	1.4	12	1.9	5.7	2.2	3.8	2.8	3.5	2.9	3.2	ND	2.8	3.9	23	Guangdong/Shantou,Guiyu Town,farmland	Rural	116.356	23.3222	Xu et al.,2016
63	1799.4																		Guangdong/Shenzhen (Cishland)	Rural	113.831	22.6941	Zhang et al.,2008b
64	200.7																		Guangdong/Shenzhen City (Orchard)	Rural	114.286	22.7762	Zhang et al.,2008b
65	1800	38	650	ND	60	48	29	270	26	6.6	16	280	33	340				5	Guangdong/Shenzhen SZ01	Rural	113.901	22.7396	Cai et al.,2007
66	2500	43	535	ND	110	18	8.4	98	74			1100	29	370	8.5	10	14	5	Guangdong/Shenzhen SZ02	Rural	113.868	22.6628	Cai et al.,2007
67	200.00(Σ15PAHs)		1.9	1.2	4.9	26	4.1	30	28	7.6	17	21	7.1	8.4	3.4	16	24	8	Guangdong/Shenzhen,agricultural area	Rural	113.893	22.6684	Ni et al.,2011
68	211.3																	8	Guangdong/Shenzhen,agricultural land	Rural	114.176	22.6587	Zhang et al.,2014a
69	215	13.7	1.88	1.18	4.86	26.4	4.13	30.8	27.5	7.59	16.6	21.2	7.09	8.36		15.5	24.3	8	Guangdong/Shenzhen,agricultural land	Rural	113.959	22.7652	Cao et al.,2010
70	54.3																	188	Guangdong/Shenzhen,orchard	Rural	114.361	22.7266	Zhang et al.,2014a
71	135.42																	16	Guangdong/Shunde	Rural	113.374	22.7369	Yang et al.,2007
72	233.1	8.1	0.9	0.4	4.9	57.1	0	39	27.6	8	25.8	22.2	9.1	5.8	1.8	10.5	11.7	36	Guangdong/Shunde	Rural	113.082	22.9467	Zhang et al.,2008a
73	112.23	16.4	0.88	0.83	4.9	18.1	2.78	13	7.9	6.47	6.36	10.45	10.45	4.89	0.75	6.98	6.35	30	Guangdong/The Dongjiang River Basin	Rural	113.948	23.1132	Zheng et al.,2014a
74	316.4	9.12	1.6	6.57	5.75	53.15	2.6	40.94	27.09	24.36	22.08	48.16	12.79	17.02	4.13	18.97	22.14	231	Guangdong/The Pearl River Delta	Rural	113.707	23.006	Li et al.,2007
75	253	38.9	1.1	0.9	5.9	45.9	2.4	26.3	14.9	4.7	16.3	12.6	5.4	7	4.3	16	15.8	14	Guangdong/The Pearl River Delta	Rural	113.316	22.9922	Liu et al.,2011a
76	218	38.2	2.9	0.6	15.4	22	1.5	23.5	10.6	4.8	14.4	13.4	4.5	5.2	3	7.7	8.9	37	Guangdong/The Pearl River Delta (crop soil)	Rural	113.732	22.96	Liu et al.,2011a
77	56																	10	Guangdong/The Pearl River Delta agricultural area (Sugar cane land)	Rural	113.217	22.1641	Yang et al.,2007
78	244.2	5.8	0.7	1	3.5	47.3	1.6	35.3	23.4	20.4	18.6	34.8	7.1	12.4	3.3	14.5	14.7	260	Guangdong/The Pearl River Delta agricultural region	Rural	113.511	22.3571	Yang et al.,2007
79	200.5																	42	Guangdong/The Pearl River Delta agricultural region (Banana land)	Rural	113.294	22.1937	Yang et al.,2007
80	293.7																	142	Guangdong/The Pearl River Delta agricultural region (Cishland)	Rural	113.244	22.2803	Yang et al.,2007
81	107.7																	17	Guangdong/The Pearl River Delta agricultural region (Dry slope orchard)	Rural	113.216	22.3485	Yang et al.,2007
82	224.3																	49	Guangdong/The Pearl River Delta agricultural region (Paddy field)	Rural	113.324	22.8383	Yang et al.,2007
83	412.9	3.63	0.38	1.98	4.05	80.1	3.28	57.12	43.03	25.32	45.58	45.18	22.68	27.7	5.64	26.98	20.3	65	Guangdong/The Pearl River Delta,Dongguan	Rural	113.753	23.0262	Li et al.,2007
84	199	12.1	4.66	1.34	4.91	28.07	3.37	28.74	18.09	14.98	13.27	27.9	6.06	10.34	1.33	12.44	11.4	49	Guangdong/The Pearl River Delta,Huizhou	Rural	114.423	23.1158	Li et al.,2007
85	145.2	4.77	0.54	0.29	2.91	34.13	ND	21.04	15.08	4.93	16.21	15.52	9.79	3.5	1.34	7.53	7.61	16	Guangdong/The Pearl River Delta,Shunde	Rural	113.291	22.8078	Li et al.,2007
86	388.7	9.08	1.3	0.36	6.45	75.84	1.67	57.77	34.99	45.34	15.19	72.92	0.05	10.61	6.73	24.5	25.86	66	Guangdong/The Pearl River Delta,Zhongshan	Rural	113.407	22.5148	Li et al.,2007
87	35.86	13.77	0.3	0.41	1.69	7.01	2.32	2.01	1.24	1.07	1.79	1.85	0.33	0.27	0.16	0.94	0.72	75	Guangdong/Yunjishan Nature Reserve,Xinfeng City	Rural	114.133	24.0833	Xiao et al.,2014
88	1700	97	320	22	67	26	9.9	68	25	22	34	720	150	140	15	9.8	7.4	8	Guangdong/Zengcheng ZC01	Rural	113.73	23.3182	Cai et al.,2007
89	552.82	6.51	4.58	2.55	19.25	50.93	26.24	64.81	44.22	29.5	56.7	115.26	3.03	55.59	50.91	50.3	59.02	61	Guangdong/Zhanjiang	Rural	113.236	23.1333	Ma et al.,2011
90	301.6																	4	Guangdong/Zhongshan	Rural	113.519	22.6322	Liu,2005
91	148.8																	6	Guangdong/Zhongshan	Rural	113.476	22.2398	Liu,2005
92	410.21																	61	Guangdong/Zhongshan	Rural	113.391	22.5378	Yang et al.,2007
93	54.56																	69	Guangdong/Zhuhai	Rural	113.466	22.2974	Yang et al.,2007
94	3312.7																	5	Guangxi/Baise City,vegetable land	Rural	108.43	22.8022	Shi et al.,2014
95	169.3																	5	Guangxi/Bose City,fruitland	Rural	106.023	23.3995	Shi et al.,2014
96	49.93	11.88	0.04	0.22	1.97	11.33	0.73	3.1	3.23	1.72	2.82	5.1	1.04	1.72	0.11	2.46	2.48	1	Guangxi/Liuzhou Rural area S21	Rural	109.459	24.3192	Miao et al.,2018
97	282.08	14.7	ND	ND	11.5	39.5	40.4	30.4	20.2	11.4	61.6	13.8	12.2	3.2	4.87	4.11	14.2	4	Guangxi/Nanning Jiangnan District	Rural	108.254	22.787	Miao and Kong,2016
98	26.6	1.66	ND		3.57	7.37	7.54	1.21	ND	1.5	1.78	1.92	ND	ND	ND	ND	ND	1	Guangxi/Nanning,Jiangnan District	Rural	108.321	22.8518	Miao et al.,2013
99	46	12.8	ND		ND	ND	ND	ND	5.92	ND	6.02	10	2.75	2.38	ND	ND	6.08	1	Guangxi/Nanning,Liangqing District	Rural	108.396	22.746	Miao et al.,2013
100	38.8	7.14	ND		3.94	10.3	10.6	2.39	1.12	ND	1.07	1.1	1.06	ND	ND	ND	ND	1	Guangxi/Nanning,Naimeng Village,Suining District	Rural	108.52	22.731	Miao et al.,2013
101	61.1																	5	Hebei/Gangzhou City	Rural	116.586	38.0749	Ma et al.,2015
102	27																	239	Hebei/Handan	Rural	114.396	36.6357	Wu et al.,2016
103	71.3																	5	Hebei/Hejian City	Rural	116.382	38.5345	Ma et al.,2015
104	95.6																	5	Hebei/Qianan City	Rural	118.755	40.039	Ma et al.,2015
105	66.908	13.29	2.273	2.273	0.791	0.625	0.054	5.087	6.73	4.464	4.45	8.004	2.7	4.414	3.29	2.1473	5.3722	206	Hebei/Xingtai City	Rural	114.479	37.0758	Yang,2016a
106	41.281	5.29	5.05	0.682	0.875	0.734	0.579	3.507	2.487	2.123	1.725	5.464	1.62	2.306	1.772	3.3481	3.8936	7	Hebei/Xingtai City	Rural	114.52	37.1287	Yang,2016a
107	46.807	12.372	5.407	0.245	0.476	0.214	0.015	1.921	3.616	1.1	3.512	5.364	1.768	1.791	1.033	3.7746	3.8414	4	Hebei/Xingtai City	Rural	114.157	37.3907	Yang,2016a
108	29.7																	5	Heilongjiang/Harbin BA1	Rural	126.355	45.8147	Ma and Li,2009
109	63.6	4.1	0.4	0.3	0.9	6.9	0.5	9.2	6.9	2.9	8.4	9.4	2.5	3.2	0.8	3.8	3.4	5	Heilongjiang/Harbin BA1	Rural	126.437	45.6023	Ma,2007
110	29.7	2.8	0.1	0.2	0.5	2.8	0.2	3.7	2.7	1	5	5.4	1.1	0.9	0.3	1.7	1.3	5	Heilongjiang/Harbin BA2	Rural	126.885	45.5821	Ma,2007
111	424																	5	Heilongjiang/Harbin City	Rural	126.659	45.5987	Ma et al.,2015
112	105.2																	5	Heilongjiang/Harbin RU1	Rural	126.659	46.016	Ma and Li,2009
113	105.3	8	0.8	1.1	1.5	13.3	1.2	10.8	10	6.7	11.8	14.6	4.2	6.7	1.8	6.2	6.5	5	Heilongjiang/Harbin RU1	Rural	126.346	45.8029	Ma,2007
114	549.9																	5	Heilongjiang/Harbin RU2	Rural	126.7	45.9791	Ma and Li,2009
115	549.9	20	2.8	3.3	4.8	60.8	8.3	73.1	67.2	34.9	36.5	76.7	23	44.8	11.4	40.3	42	5	Heilongjiang/Harbin RU2	Rural	126.647	45.8533	Ma,2007
116	63.6																	5	Heilongjiang/Harbin RU3	Rural	126.822	45.8604	Ma and Li,2009
117	68																	5	Heilongjiang/Hegang City	Rural	130.32	47.3314	Ma et al.,2015
118	550																	5	Heilongjiang/Heihe City	Rural	127.535	50.219	Ma et al.,2015
119	246																	5	Heilongjiang/Jiamusi City	Rural	130.325	46.7737	Ma et al.,2015
120	331																	5	Heilongjiang/Mudanjiang City	Rural	129.595	44.5278	Ma et al.,2015
121	404																	5	Heilongjiang/Qiqihar City	Rural	124.459	47.7939	Ma et al.,2015
122	100																		Heilongjiang/Qiqihar,Jiamusi,Daqing,Jixi	Rural	124.477	47.3697	Li et al.,2011d
123	224.6																		Heilongjiang/Qiqihar,Jiamusi,Daqing,Jixi	Rural	127.089	45.9004	Li et al.,2011d
124	13.75																	200	Heilongjiang/Suihua	Rural	127.234	46.5677	Wang et al.,2015c
125	432																	5	Heilongjiang/Suihua City	Rural	126.98	46.5815	Ma et al.,2015
126	209		2.73	2.81	6.24	29.3	2.79	33.3	24.2	12.6	20.7	26.2	5.58	8.37	3	16.5	14.9	18	Heilongjiang/The Songhua River Basin	Rural	129.36	46.179	Ma et al.,2013
127	237.48																	1	Heilongjiang/The Songhua River Basin,sample S1	Rural	124.379	47.8429	Ma et al.,2013
128	386.446																	1	Heilongjiang/The Songhua River Basin,sample S10	Rural	128.059	45.9259	Ma et al.,2013
129	893.939																	1	Heilongjiang/The Songhua River Basin,sample S11	Rural	128.813	45.9515	Ma et al.,2013
130	131.713																	1	Heilongjiang/The Songhua River Basin,sample S12	Rural	129.42	46.2459	Ma et al.,2013
131	308.974																	1	Heilongjiang/The Songhua River Basin,sample S13	Rural	129.567	46.3734	Ma et al.,2013
132	235.083																	1	Heilongjiang/The Songhua River Basin,sample S14	Rural	129.972	46.7414	Ma et al.,2013
133	277.46																	1	Heilongjiang/The Songhua River Basin,sample S15	Rural	130.303	46.8299	Ma et al.,2013
134	54.7203																	1	Heilongjiang/The Songhua River Basin,sample S16	Rural	130.432	46.8552	Ma et al.,2013
135	204.135																	1	Heilongjiang/The Songhua River Basin,sample S17	Rural	132.014	47.2825	Ma et al.,2013
136	83.7209																	1	Heilongjiang/The Songhua River Basin,sample S18	Rural	132.437	47.5946	Ma et al.,2013
137	47.3227																	1	Heilongjiang/The Songhua River Basin,sample S2	Rural	123.68	46.7161	Ma et al.,2013
138	33.873																	1	Heilongjiang/The Songhua River Basin,sample S3	Rural	123.736	46.4243	Ma et al.,2013
139	170.354																	1	Heilongjiang/The Songhua River Basin,sample S6	Rural	125.943	45.5652	Ma et al.,2013
140	352.29																	1	Heilongjiang/The Songhua River Basin,sample S7	Rural	126.422	45.6814	Ma et al.,2013
141	110.97																	1	Heilongjiang/The Songhua River Basin,sample S8	Rural	126.79	45.9644	Ma et al.,2013
142	130.104																	1	Heilongjiang/The Songhua River Basin,sample S9	Rural	127.378	45.9387	Ma et al.,2013
143	94																	5	Heilongjiang/Tongjiang City	Rural	132.589	47.6098	Ma et al.,2015
144	142																	5	Heilongjiang/Wudalianchi City	Rural	126.15	48.4947	Ma et al.,2015
145	133																	5	Heilongjiang/Yichun City	Rural	128.87	47.6802	Ma et al.,2015
146	74.1													3.5				250	Henan/Conventional agricultural production base	Rural	113.718	34.8332	Shen et al.,2009b
147	139																	5	Henan/Dengfeng City	Rural	113.028	34.4292	Ma et al.,2015
148	65.3													1.46				250	Henan/Green base	Rural	113.724	34.9057	Shen et al.,2009b
149	67.3													1.24				250	Henan/Livestock and poultry breeding base	Rural	114.865	34.0801	Shen et al.,2009b
150	55.3													1.63				250	Henan/Organic base	Rural	114.41	35.0446	Shen et al.,2009b
151	50.6													3.21				250	Henan/Pollution-free vegetable base	Rural	113.972	34.7002	Shen et al.,2009b
152	50.3																	5	Henan/Puyang City	Rural	115.107	35.9036	Ma et al.,2015
153	640																	5	Henan/Sanmenxia City	Rural	111.257	34.7045	Ma et al.,2015
154	96.4													4.97				250	Henan/Sewage irrigation area	Rural	113.607	34.7997	Shen et al.,2009b
155	55.4																	5	Henan/Zhumadian City	Rural	114.628	32.9599	Ma et al.,2015
156	138	31.2	1.9	1.27	1.4	11.4	1.45378	12.7	13.5	3.83	10.7	6.05	6.05	7.08	3	9.37	17	9	Hongkong/Agricultural farmland	Rural	113.981	22.4527	Chuang et al.,2007
157	31.10(Σ15PAHs)	4.97	2.73	ND	1.24	1.61	0.94	10.29	5.33	1.24	0.07	ND	ND	0.13		ND	2.54	7	Hongkong/Agricultural Soil	Rural	114.226	22.3536	Zhang et al.,2005b
158	31.1	4.97	2.73	ND	1.24	1.61	0.94	10.3	5.33	1.24	0.07	ND	ND	0.13		ND	2.54	7	Hongkong/Farmland	Rural	114.24	22.4064	Zhang et al.,2006
159	34.30(Σ15PAHs)	6.56	1.13	ND	2.43	2.05	1.06	8.76	3.31	1.51	0.35	0.725	0.725	3.39		0.04	2.24	17	Hongkong/Forest soil	Rural	114.242	22.364	Zhang et al.,2005b
160	35.40(Σ15PAHs)	4.62	1.5	ND	2.93	2.11	0.9	8.09	1.81	1.16	1.02	0.445	0.445	4.66		0.89	4.67	19	Hongkong/Grass soil	Rural	114.186	22.3151	Zhang et al.,2005b
161	168	27.6	1.99	1	1.39	16	1.9184	17.9	17.7	5.66	11.6	9.7	9.7	9.38	3.51	10.3	22.5	5	Hongkong/Orchard farm	Rural	114.117	22.4331	Chuang et al.,2007
162	202.1	53.6	1.93	2.06	2.05	19.8	2.38789	22.1	22.1	4.27	16.3	6.35	6.35	6.41	2.41	7.46	26.5	19	Hongkong/Rural area	Rural	114.248	22.2632	Chuang et al.,2007
163	33.60(Σ15PAHs)	5.6	1.9	ND	1.3	2.45	ND	3.4	11.3	2.15	2.15	0.225	0.225	0.85		2.05	ND	2	Hongkong/Wetland Soil	Rural	114.019	22.4722	Zhang et al.,2005b
164	52.06	1.04	1.17	5.04	6.77	5.36	0.33	7.93	5.1	2.07	3.17	4.36	1.37	2.17	0.23	0.98	4.99	15	Hubei/Jingzhou	Rural	112.365	30.2936	He,2015
165	103																	5	Hubei/Shiyan City	Rural	110.277	32.743	Ma et al.,2015
166	122.6	1.09	ND	0.29	3.1	16.49	1.9	16.57	11.78	10.16	17.15	14.82	5.42	7.9	0.73	11.57	3.69	30	Hubei/Wuhan	Rural	114.427	31.0362	He,2015
167	45.99	1.21	ND	0.51	1.34	7.4	0.14	4.91	5.22	3.03	3.95	5.62	1.95	3.07	0.84	3.09	3.72	15	Hubei/Wuhan	Rural	113.913	30.3454	He,2015
168	67.1	1.15	ND	0.99	0.59	3.76	0.63	12.05	4.65	3.64	8.93	11.17	4.67	7.95	0.1	1.83	5.02	15	Hubei/Xiangyang	Rural	112.348	32.1303	He,2015
169	23.77	0.8	ND	0.78	1.5	0.77	0.09	2.91	2.35	1.31	2.26	3.61	1.33	1.8	0.15	1.96	2.14	15	Hubei/Yichang	Rural	111.42	30.9886	He,2015
170	253.1	16.9	23.7		2.9	27.6	4.3	38.9	22.9	13.3	14.7	22.5	16.6	19.2	11	10.5	8.1	14	Hunan/Dongting Lake	Rural	112.855	28.8417	Yang et al.,2017
171	269.5	14.4	21.8		5.4	45.4	6.5	37.4	25	13.3	6.2	18.5	34.2	18.6	11	12	11.4	8	Hunan/Dongting Lake	Rural	113.084	29.3867	Yang et al.,2017
172	172.7	23.9	21		2.9	25.5	1.9	6.8	14.1	4	14	16	10	8.7	11	3.4	8.1	9	Hunan/Dongting Lake	Rural	112.246	29.1025	Yang et al.,2017
173	250																	5	Hunan/Ningxiang City	Rural	112.55	28.2611	Ma et al.,2015
174	52.7																	5	Inner Mongolia/Cifeng City	Rural	118.853	42.1117	Ma et al.,2015
175	110																	5	Inner Mongolia/Eerduosi City	Rural	109.875	39.7651	Ma et al.,2015
176	26																	5	Inner Mongolia/Eerguna City	Rural	121	51.6542	Ma et al.,2015
177	132																	5	Inner Mongolia/Jigedaqi City	Rural	124.14	50.4274	Ma et al.,2015
178	192																	5	Inner Mongolia/Liaohe City	Rural	120.669	42.9902	Ma et al.,2015
179	571.3	82.6	ND	ND	6.2	71.4	3.6	85.6	114.3	11.5	39.2	45	16.3	47.5	4.5	22.9	20.7	3	Jiangsu/Hongxing Town,Yixing City	Rural	119.767	31.4167	Ding,2007
180	509.25																	1	Jiangsu/Huai'an	Rural	119.019	33.6197	Han et al.,2009
181	10.95																	74	Jiangsu/Lishui County	Rural	119.028	31.6602	Hu et al.,2009
182	1060	14.7	3.7	9.4	8.7	94.3	13.1	140	117	85.3	130	153	43.6	77.5	14.3	72	82	139	Jiangsu/Nanjing,Rural areas	Rural	118.918	32.1571	Wang et al.,2015a
183	312.5	2.3		2.5	2.8	35.3	1.4	51.4	33.3	27.3	28.2	35.8	13.9	21.4	3.6	35.6	17.8	96	Jiangsu/Suzhou	Rural	120.451	31.1463	Liu et al.,2010b
184	266.6																	243	Jiangsu/The Yangtze River Delta	Rural	119.983	31.8089	Li et al.,2016
185	1370.3	57.8	ND	ND	19.6	677.5	35.9	288.3	177.3	49.9	8.8	9	6.1	8.8	ND	23.1	8.2	9	Jiangsu/Xinghua	Rural	119.853	32.9149	Ding,2007
186	245																	5	Jiangsu/Yancheng City	Rural	120.055	33.3335	Ma et al.,2015
187	210.8	7.8	ND	ND	1.6	39	4.3	13.1	10.6	15.7	25.1	29.1	10.9	25.7	1.1	ND	26.8	5	Jiangsu/Yixing	Rural	119.818	31.3407	Ding,2007
188	366.9	102.8	ND	ND	8.1	56.2	2	45.1	64	11.7	19.9	15.4	8	12.6	ND	6.2	14.9	3	Jiangsu/Yixing Town,Yixing City	Rural	119.667	31.4333	Ding,2007
189	109																	5	Jiangxi/Liyuan City	Rural	117.524	29.2736	Ma et al.,2015
190	41.90(Σ14PAHs)		0.9	0.3	1.3	9.2	0.5	5.1	4.1	1.9	4.3	4.9	1.3		0.7	3.7	3.9	14	Jilin/Changbai Mountain Ginseng	Rural	127.97	41.9558	Zhao,2016
191	84.70(Σ14PAHs)		0.6	1.1	3.8	28.1	0.8	9.8	5.8	2.3	7.9	10.9	2.7		0.7	6.8	5.7	13	Jilin/Changbai Mountain North Slope	Rural	128.038	42.0384	Zhao,2016
192	216.90(Σ14PAHs)		1.2	1.9	6.4	40.5	1.4	29.1	17.9	7.4	28.5	32.9	7.4		3.5	20.4	19	10	Jilin/Changbai Mountain South Slope	Rural	128.021	41.9043	Zhao,2016
193	185.90(Σ14PAHs)		1.3	2.3	8.7	41.9	1.8	22.8	14.6	9.1	19.9	26.6	6.2		2.4	15.2	14	9	Jilin/Changbai Mountain West Slope	Rural	128.056	41.5558	Zhao,2016
194	402																	5	Jilin/Changchun City	Rural	125.16	44.2099	Ma et al.,2015
195	623																	5	Jilin/Jiaohe City	Rural	126.958	43.9841	Ma et al.,2015
196	393																	5	Jilin/Jilin City	Rural	126.7	44.2481	Ma et al.,2015
197	700																	5	Jilin/Lishui City	Rural	124.246	43.27	Ma et al.,2015
198	139																	5	Jilin/Songyuan City	Rural	124.813	45.1399	Ma et al.,2015
199	500																	5	Jilin/Taonan City	Rural	122.492	45.4977	Ma et al.,2015
200	122.773																	1	Jilin/The Songhua River Basin,sample S4	Rural	124.839	45.1631	Ma et al.,2013
201	34.9544																	1	Jilin/The Songhua River Basin,sample S5	Rural	125.63	45.5264	Ma et al.,2013
202	140																	5	Jilin/Tonghua City	Rural	125.522	41.5937	Ma et al.,2015
203	230																	5	Liaoning/Anshan City	Rural	122.743	40.802	Ma et al.,2015
204	659																	5	Liaoning/Benxi City	Rural	125.434	41.1894	Ma et al.,2015
205	264.30(Σ15PAHs)	41.9	2.1		16.4	73.9	4	33.8	19.9	5.3	5.6	38.7	46	7.3	2.1	5.3	8	1	Liaoning/Changhai County,Dalian	Rural	122.621	39.2789	Wang,2007
206	223.00(Σ14PAHs)		2		18	90	5	30	18	6	5	29	4	6	2	5	6	2	Liaoning/Dalian	Rural	121.618	38.9654	Wang et al.,2007a
207	302																	5	Liaoning/Dalian City	Rural	121.783	39.2184	Ma et al.,2015
208	219.00(Σ15PAHs)	53	2		8	42	3	22	17	10	12	11	6	9	4	6	14	3	Liaoning/Dalian City	Rural	121.618	38.9632	Wang et al.,2007b
209	257.00(Σ15PAHs)	34	2		18	90	5	30	18	6	5	29	4	6	2	5	6	3	Liaoning/Dalian Rural	Rural	121.462	38.8684	Wang,2007
210	5910																	5	Liaoning/Fengcheng City	Rural	123.663	40.7252	Ma et al.,2015
211	233																	5	Liaoning/Fumeng City	Rural	121.937	42.0555	Ma et al.,2015
212	703.5																	1	Liaoning/Hunpu wastewater,irrigated area	Rural	122.88	41.5878	Xiao et al.,2008b
213	468.2																	1	Liaoning/Hunpu wastewater,irrigated area	Rural	122.888	41.5334	Xiao et al.,2008b
214	320	74	ND	1	21	140	16	75	35	ND	21	8	4	1	ND	2	1	56	Liaoning/Kaiyuan	Rural	124.009	42.5649	Cao et al.,2013
215	277.00(Σ15PAHs)	17.2	1.5	7.6	6.7	19.1	8.7	42	34.1	22.2	24.7	21.1	5.2	21.6	9	19.7	16.6	5	Liaoning/Liaoyang livestock and poultry breeding area	Rural	123.027	41.336	He et al.,2011
216	667.90(Σ15PAHs)	34.2	2.3	11.2	10.3	49	12.2	118.6	93.4	62.2	73.7	55	18.3	54.6	14.8	43.3	14.8	10	Liaoning/Liaoyang vegetable planting base	Rural	122.826	41.2199	He et al.,2011
217	281.8																	101	Liaoning/Shenbei area,Shenyang City	Rural	123.516	42.0478	Li et al.,2017
218	254.8	3.6	ND	45.6	46.5	39.8	2	22.5	8.9	1.5	48.8	11.7	5.8	5.2	1.8	4.5	6.6	34	Liaoning/Shenbei area,Shenyang City,corn field	Rural	123.555	41.823	Li et al.,2017
219	209.9	2.1	ND	48.8	50.9	39.9	2.1	16.2	5	0.8	24	6.3	2.7	2.7	1.2	3.8	3.3	21	Liaoning/Shenbei area,Shenyang City,rice fields	Rural	123.364	42.0701	Li et al.,2017
220	291.1	2.1	ND	44.5	47.4	39.7	2.8	29.6	11.3	2	61.1	14.7	7.7	7.6	1.9	9.6	9.1	9	Liaoning/Shenbei area,Shenyang City,vegetable field	Rural	123.45	42.0327	Li et al.,2017
221	1310																	5	Liaoning/Shenyang City	Rural	123.551	42.0122	Ma et al.,2015
222	291.1	2.1	ND	44.5	47.4	39.7	2.8	29.6	11.3	61	2	14.7	7.7	7.6	1.9	9.6	9.1	9	Liaoning/Shenyang Xinbei District,Shenyang	Rural	123.435	42.0238	Li et al.,2018
223	426																	5	Liaoning/Zhuanghe City	Rural	122.578	39.8815	Ma et al.,2015
224	125.9	9.3	0.9	3.6	8.7	39	7.3	13.2	9.1	2.7	2.7	4.5	4	1.9	0.4	2	2.1	37	Ningxia/The Yinchuan Plain	Rural	106.244	38.5567	Li et al.,2014
225	73.2	26.4	0.62	2.95	8.86	18.6	1.7	3.87	2.68	0.84	1.17	2.24	0.63	0.61	0.19	0.88	1.02	7	Qinghai/Cluk Lake soil	Rural	96.9167	37.3232	Xie et al.,2014
226	94.8	44.1	0.71	3.98	10.6	22.3	1.28	3.77	2.52	0.58	0.97	1.8	0.41	0.34	0.16	0.52	0.78	7	Qinghai/Gahai soil	Rural	97.5699	37.1511	Xie et al.,2014
227	77.3																	5	Qinghai/Geermu City	Rural	94.6813	36.5921	Ma et al.,2015
228	7.53(Σ15PAHs)		0.22	0.16	0.63	2.18	0.14	0.05	0.8	0.04	0.68	0.625	0.625	1.02	ND	0.15	0.21	1	Qinghai/Golmud	Rural	93.0554	36.9648	Sun et al.,2007
229	39.8																	5	Qinghai/Gonghe City	Rural	100.619	36.2754	Ma et al.,2015
230	110																	5	Qinghai/Hainanzhougonghexian City	Rural	100.616	36.2824	Ma et al.,2015
231	212																	5	Qinghai/Xining City	Rural	101.567	36.4985	Ma et al.,2015
232	132.73	7.83	0.49	0.6	1.35	9	3.63	12.47	9.78	18.14	7.95	16.89	7.28	6.96	2.08	8.66	10.79	31	Shaanxi	Rural	108.991	34.4825	Ye,2013
233	118																	5	Shaanxi/Baoji City	Rural	107.819	34.5056	Ma et al.,2015
234	139.773																	8	Shaanxi/Baqiao,Xi'an	Rural	109.091	34.248	Zhang et al.,2015
235	74.6269																	1	Shaanxi/Changjia,Baqiao,Xi'an	Rural	109.068	34.1758	Zhang et al.,2015
236	48.41	0.28	0.05	0	4.41	4.6	0.28	7.39	2.87	5.17	5.64	10.15	1.73	1.92	0.62	3.11	3.89	12	Shaanxi/Dongzhangcun,Xianyang	Rural	108.725	34.2958	Wang et al.,2016
237	265.672																	3	Shaanxi/Dujia,Weiyang,Xi'an	Rural	108.805	34.3318	Zhang et al.,2015
238	211.94																	2	Shaanxi/Gaomiao,Weiyang,Xi'an	Rural	108.89	34.3386	Zhang et al.,2015
239	143.284																	1	Shaanxi/Guanmiao,Weiyang,Xi'an	Rural	108.867	34.3381	Zhang et al.,2015
240	150.84	0.74	0	0	0.6	6.24	0.5	11.92	12.78	16.63	28.92	34.65	4.1	6.72	2.94	10.06	14.04	16	Shaanxi/Guocun,Xianyang	Rural	108.743	34.3163	Wang et al.,2016
241	582.09																	4	Shaanxi/Jiangwu,Weiyang,Xi'an	Rural	108.874	34.3173	Zhang et al.,2015
242	191.045																	2	Shaanxi/Liangzhao,Lintong,Xi'an	Rural	109.244	34.4286	Zhang et al.,2015
243	137.5																	4	Shaanxi/Lintong,Xi'an	Rural	109.219	34.4134	Zhang et al.,2015
244	152.239																	2	Shaanxi/Liulin,Weiyang,Xi'an	Rural	108.964	34.3981	Zhang et al.,2015
245	134.328																	2	Shaanxi/Moling,Baqiao,Xi'an	Rural	109.108	34.269	Zhang et al.,2015
246	68.6567																	2	Shaanxi/Shijia,Baqiao,Xi'an	Rural	109.1	34.2715	Zhang et al.,2015
247	211.94																	3	Shaanxi/Weijia,Baqiao,Xi'an	Rural	109.09	34.2757	Zhang et al.,2015
248	247.727																	20	Shaanxi/Weiyang,Xi'an	Rural	108.883	34.341	Zhang et al.,2015
249	125	15	1	1	2	11	2	11	8	4	14	12	10	8	3	12	13	5	Shaanxi/Xi'an	Rural	108.264	34.3569	Zhou et al.,2012a
250	54.2																	5	Shaanxi/Xiangyang City	Rural	108.836	34.5296	Ma et al.,2015
251	134.328																	4	Shaanxi/Xicha,Weiyang,Xi'an	Rural	108.893	34.3214	Zhang et al.,2015
252	80.597																	2	Shaanxi/Xingnan,Lintong,Xi'an	Rural	109.193	34.3981	Zhang et al.,2015
253	95.5224																	4	Shaanxi/Xiwang,Weiyang,Xi'an	Rural	108.886	34.3421	Zhang et al.,2015
254	556.3	39.3	36.5	53	44.4	40	27.6	56.5	38.2	37.7	31.3	20.1	27.2	25.5	36.8	11	32.5	97	Shandong	Rural	119.226	36.9469	Ge et al.,2017b
255	23.4																	5	Shandong/Heze City	Rural	115.886	34.9532	Ma et al.,2015
256	152.4	4.64		1.39	5.72	37.3	2.72	16.4	24.21	6.35	12.37	11.1	5.03	6.47	1.81	8.32	8.52	227	Shandong/HuangHuai Plain	Rural	118.505	34.7404	Zhou et al.,2012b
257	90.8																	5	Shandong/Jining City	Rural	116.774	35.4435	Ma et al.,2015
258	206.74																	5	Shandong/Jining,Jiaxiang	Rural	116.384	35.2765	Ma et al.,2017
259	91.14																	1	Shandong/Jining,Qinghe	Rural	116.495	35.1175	Ma et al.,2017
260	178.14																	5	Shandong/Jining,Rice test field	Rural	116.622	35.3285	Ma et al.,2017
261	76.64																	5	Shandong/Jining,Shizhong	Rural	116.533	35.3131	Ma et al.,2017
262	1695.85																	2	Shandong/Jining,Weishan	Rural	117.095	34.8583	Ma et al.,2017
263	130.66																	4	Shandong/Jining,Xizhi	Rural	116.637	35.0096	Ma et al.,2017
264	192																	5	Shandong/Laizhou City	Rural	119.977	37.3278	Ma et al.,2015
265	43.7																	5	Shandong/Linqing City	Rural	115.54	36.7194	Ma et al.,2015
266	71.096	3.099			1.5	0.006			0.003	25.079	1.015		7.709		11.752	17.803	3.129	20	Shandong/Northern Yellow River Delta	Rural	118.765	38.0956	Yuan et al.,2008
267	90.603	3.587			2.196	0.057			0.039	25.689	ND		25.709		ND	33.326	ND	1	Shandong/Northern Yellow River Delta,station DYB105	Rural	118.896	38.0165	Yuan et al.,2008
268	56.917	3.835			2.107	0.037			0.029	25.095	ND		25.815		ND	ND	ND	1	Shandong/Northern Yellow River Delta,station DYB107	Rural	118.896	38.0404	Yuan et al.,2008
269	93.196	2.614			1.857	ND			ND	24.88	20.304		ND		33.541	ND	ND	1	Shandong/Northern Yellow River Delta,station DYB112	Rural	118.66	38.0022	Yuan et al.,2008
270	121.308	2.903			2.156	ND			ND	25.034	ND		25.621		33.536	32.059	ND	1	Shandong/Northern Yellow River Delta,station DYB61	Rural	118.669	38.0879	Yuan et al.,2008
271	128.968	2.892			1.857	ND			ND	25.966	ND		ND		33.546	33.37	31.336	1	Shandong/Northern Yellow River Delta,station DYB63	Rural	118.668	38.0419	Yuan et al.,2008
272	97.949	3.734			2.727	ND			ND	25.253	ND		ND		33.608	32.626	ND	1	Shandong/Northern Yellow River Delta,station DYB70	Rural	118.735	38.0967	Yuan et al.,2008
273	27.525	2.59			ND	ND			ND	24.935	ND		ND		ND	ND	ND	1	Shandong/Northern Yellow River Delta,station DYB71	Rural	118.728	38.0741	Yuan et al.,2008
274	57.504	4.249			2.551	0.028			ND	25.02	ND		25.655		ND	ND	ND	1	Shandong/Northern Yellow River Delta,station DYB73	Rural	118.748	38.0424	Yuan et al.,2008
275	95.353	2.722			1.862	ND			ND	25.003	ND		ND		33.635	32.13	ND	1	Shandong/Northern Yellow River Delta,station DYB80	Rural	118.821	38.1523	Yuan et al.,2008
276	56.607	3.102			2.826	ND			ND	24.977	ND		25.701		ND	ND	ND	1	Shandong/Northern Yellow River Delta,station DYB81	Rural	118.814	38.1342	Yuan et al.,2008
277	27.477	2.545			ND	ND			ND	24.932	ND		ND		ND	ND	ND	1	Shandong/Northern Yellow River Delta,station DYB82	Rural	118.821	38.1116	Yuan et al.,2008
278	27.454	2.482			ND	ND			ND	24.972	ND		ND		ND	ND	ND	1	Shandong/Northern Yellow River Delta,station DYB83	Rural	118.818	38.0891	Yuan et al.,2008
279	59.637	2.618			ND	ND			ND	24.99	ND		ND		ND	32.029	ND	1	Shandong/Northern Yellow River Delta,station DYB84	Rural	118.823	38.0642	Yuan et al.,2008
280	27.582	2.611			ND	ND			ND	24.971	ND		ND		ND	ND	ND	1	Shandong/Northern Yellow River Delta,station DYB86	Rural	118.82	38.0173	Yuan et al.,2008
281	95.838	3.171			2.109	ND			ND	24.953	ND		ND		33.55	32.055	ND	1	Shandong/Northern Yellow River Delta,station DYB92	Rural	118.839	38.0429	Yuan et al.,2008
282	93.31	2.773			2.189	ND			ND	24.94	ND		ND		ND	32.172	31.237	1	Shandong/Northern Yellow River Delta,station DYB94	Rural	118.896	38.1343	Yuan et al.,2008
283	59.593	2.638			ND	ND			ND	24.917	ND		ND		ND	32.038	ND	1	Shandong/Northern Yellow River Delta,station DYB95	Rural	118.897	38.1122	Yuan et al.,2008
284	33.097	5.481			2.716	ND			ND	24.9	ND		ND		ND	ND	ND	1	Shandong/Northern Yellow River Delta,station DYB96	Rural	118.897	38.0887	Yuan et al.,2008
285	59.967	2.67			ND	ND			ND	25.144	ND		ND		ND	32.152	ND	1	Shandong/Northern Yellow River Delta,station DYB97	Rural	118.898	38.0643	Yuan et al.,2008
286	122.03	2.771			2.854	ND			ND	25.002	ND		25.67		33.62	32.112	ND	1	Shandong/Northern Yellow River Delta,station DYZH78	Rural	118.762	38.0437	Yuan et al.,2008
287	289	18.7	1.57	2.79	13	84.6	5.25	30.9	25.2	12.2	22	24.4	6.32	12.3	4.89	10	14.4	39	Shandong/Shouguang City	Rural	118.893	37.2468	Feng et al.,2013b
288	278.7	106	3	4	12.6	54.6	4.8	22.4	32.7	3	8.1	7.3	0.2	3.6	2.6	6.9	6.8	35	Shandong/The Yellow River Delta region,Bincheng District,Binzhou City	Rural	118.007	37.4763	Xie et al.,2012
289	149.8	23.6	0.4	0.2	7.1	20.6	3.5	12.5	15.6	9.9	12.7	15.6	3.5	13.2	0.6	5.1	5.7	89	Shandong/The Yellow River Delta,Binzhou City	Rural	118.033	37.3833	Qiu et al.,2019
290	394																	5	Shandong/Weihai City	Rural	122.305	36.8719	Ma et al.,2015
291	124																	5	Shandong/Yantai City	Rural	121.211	37.374	Ma et al.,2015
292	216	3.73	0.85	1.2	2.82	21.2	3.15	2.82	29.3	21.1	25.7	23.9	14.2	14.6	1.32	8.28	10.8	27	Shanghai/Chongming Island	Rural	121.539	31.6539	Miao,2013; Wang et al.,2013
293	953.2	22		7.7	24.6	65.3	7.6	124.8	100	61	70.2	97.8	43	139.5	33.5	73.7	82.5	1	Shanghai/Sample ID502	Rural	121	31.0991	Ying et al.,2010
294	316.9	40.6		1	9.1	43.1	3.9	38.4	25.8	9.6	17.7	26.7	8	58.3	3.2	12.9	18.6	1	Shanghai/Sample ID503	Rural	121.098	31.0968	Ying et al.,2010
295	134.6	12.5		1	9.1	21.5	2.8	14.7	11	4.9	8.5	11.1	5.2	12.2	3.2	7.3	9.6	1	Shanghai/Sample ID602	Rural	121.098	30.9994	Ying et al.,2010
296	205	10.2		1	9.1	18.4	2.8	27	22.4	15.2	16	19.5	8.1	20.9	3.2	14.7	16.5	1	Shanghai/Sample ID606	Rural	121.5	30.9985	Ying et al.,2010
297	338.2	17.2		1	9.1	29.8	4.2	43.4	36	25.1	23.6	40.1	14.8	30.8	9.5	24.3	29.3	1	Shanghai/Sample ID607	Rural	121.601	30.9983	Ying et al.,2010
298	215.9	15.1		5	9.1	24.8	3.8	28.3	24.1	13.8	14.3	20.1	6.7	19	5.2	12.1	14.5	1	Shanghai/Sample ID610	Rural	121.841	30.9926	Ying et al.,2010
299	166.8	27.7		5	20	23.7	0.9	14.3	11.5	2.5	8.3	12.7	3.9	15.7	3.2	9.2	8.2	1	Shanghai/Sample ID702	Rural	121.199	30.8996	Ying et al.,2010
300	89.5	15.7		1	9.1	13.8	0.9	11.6	3.5	2.5	5.9	8	1.5	3.3	3.2	3.2	6.3	5	Shanghai/Sample ID707	Rural	121.699	30.8985	Ying et al.,2010
301	246.4	24.6		1	9.1	21	0.9	28.7	25.7	15.3	17.4	24.2	8.9	25.6	7.2	16.1	20.7	1	Shanghai/Sample ID708	Rural	121.798	30.8983	Ying et al.,2010
302	468.7	16.3		1	9.1	20.8	2.6	53.9	45.4	35.1	42	56.5	23.2	58.3	16.3	40.2	48	1	Shanghai/Sample ID709	Rural	121.85	30.8981	Ying et al.,2010
303	176.3	50.3		1	9.1	17	0.9	17.5	9.7	7.2	10.1	16.6	5	9.3	3.2	8.4	11	1	Shanghai/Sample ID801	Rural	121.199	30.7979	Ying et al.,2010
304	61.5	9.9		1	9.1	9.5	0.9	6.4	3.5	2.5	3.5	1	1.5	3.3	3.2	3.2	3	1	Shanghai/Sample ID802	Rural	121.301	30.7977	Ying et al.,2010
305	75.2	1.8		1	9.1	22.7	0.9	2.5	18.4	2.5	1.1	1	1.5	3.3	3.2	3.2	3	1	Shanghai/Sample IDA01	Rural	121.301	31.7977	Ying et al.,2010
306	177.4	36.6		1	9.1	41	0.9	30.3	20.4	8.8	14.1	1	1.5	3.3	3.2	3.2	3	1	Shanghai/Sample IDA02	Rural	121.399	31.6979	Ying et al.,2010
307	260.4	110.4		1	9.1	41.3	0.9	45.3	15	8.3	13.9	1	1.5	3.3	3.2	3.2	3	1	Shanghai/SampleIDA04	Rural	121.801	31.4979	Ying et al.,2010
308	192.83	18.99	1.26	1.38	4.85	28.92	6.92	34.62	30.01	11.97	13.47	8.25	6.45	11.52	1.11	3.94	9.17	30	Shanghai/The Chongming Island	Rural	121.618	31.6335	Lv et al.,2012
309	326																	5	Shanxi/Taiyuan City	Rural	112.393	37.4852	Ma et al.,2015
310	210																	7	Shanxi/Taiyuan,Fenyang	Rural	111.791	37.2682	Zhang et al.,2014b
311	17.9245																	1	Shanxi/Taiyuan,Fenyang,sample 1	Rural	111.887	37.1958	Zhang et al.,2014b
312	152.703																	1	Shanxi/Taiyuan,Fenyang,sample 2	Rural	111.871	37.2292	Zhang et al.,2014b
313	79.7297																	1	Shanxi/Taiyuan,Fenyang,sample 3	Rural	111.847	37.212	Zhang et al.,2014b
314	331.081																	1	Shanxi/Taiyuan,Fenyang,sample 4	Rural	111.799	37.2225	Zhang et al.,2014b
315	185.135																	1	Shanxi/Taiyuan,Fenyang,sample 5	Rural	111.826	37.2387	Zhang et al.,2014b
316	204.054																	1	Shanxi/Taiyuan,Fenyang,sample 6	Rural	111.837	37.2539	Zhang et al.,2014b
317	328.378																	1	Shanxi/Taiyuan,Fenyang,sample 7	Rural	111.855	37.294	Zhang et al.,2014b
318	145																	5	Sichuan/Bazhong City	Rural	107.246	31.9439	Ma et al.,2015
319	131																	5	Sichuan/Dazhou City	Rural	107.733	31.3521	Ma et al.,2015
320	85.4																	5	Sichuan/Guangan City	Rural	106.924	30.3313	Ma et al.,2015
321	78.04																	3	Sichuan/Jiangyou City	Rural	104.7	31.9	Xu et al.,2009
322	32.5																	5	Sichuan/Luzhou City	Rural	105.826	28.8098	Ma et al.,2015
323	179																	5	Sichuan/Nanzhong City	Rural	106.402	31.5254	Ma et al.,2015
324	73.77																	3	Sichuan/Santai County	Rural	105	31.2	Xu et al.,2009
325	1610																	5	Sichuan/Xichang City	Rural	102.27	27.8983	Ma et al.,2015
326	92.7																	5	Sichuan/Yaan City	Rural	102.983	29.9823	Ma et al.,2015
327	21.08																	3	Sichuan/Youxian District	Rural	104.8	31.5	Xu et al.,2009
328	336.4	25.8	2.3	1.7	8.7	54.9	5.4	54.1	41.3	16.8	27.2	35.1	19.8	16.9	2.4	11.1	13.5	40	Tianjin	Rural	117.373	39.2673	Wang et al.,2010a
329	469																	140	Tianjin	Rural	117.291	39.0542	Zuo et al.,2007
330	1003.93	391.78	9.08	4.2	9	107.53	21.8	96.18	63.8	20.55	44.3	54.98	47.65	46.7	16.6	35.08	34.73	10	Tianjin	Rural	117.172	39.1562	Shi et al.,2017
331	59.16																	1	Tianjin/Cropland soil(SC1)	Rural	116.955	39.1514	Shi et al.,2017
332	340.64																	1	Tianjin/Cropland soil(SC10)	Rural	117.258	38.888	Shi et al.,2017
333	442.77																	1	Tianjin/Cropland soil(SC11)	Rural	117.297	38.8749	Shi et al.,2017
334	1039.23																	1	Tianjin/Cropland soil(SC2)	Rural	117.042	39.1404	Shi et al.,2017
335	2894.97																	1	Tianjin/Cropland soil(SC3)	Rural	117.082	39.1339	Shi et al.,2017
336	859.5																	1	Tianjin/Cropland soil(SC4)	Rural	117.04	39.1153	Shi et al.,2017
337	336.59																	1	Tianjin/Cropland soil(SC5)	Rural	117.091	39.053	Shi et al.,2017
338	588.89																	1	Tianjin/Cropland soil(SC6)	Rural	117.127	39.0366	Shi et al.,2017
339	155.16																	1	Tianjin/Cropland soil(SC7)	Rural	117.088	39.0137	Shi et al.,2017
340	96.27																	1	Tianjin/Cropland soil(SC8)	Rural	117.188	39.0322	Shi et al.,2017
341	58.53																	1	Tianjin/Cropland soil(SC9)	Rural	117.255	38.9885	Shi et al.,2017
342	302.15																	1	Tianjin/Dryland soil(SD1)	Rural	117.073	39.2978	Shi et al.,2017
343	216.4																	1	Tianjin/Dryland soil(SD10)	Rural	117.307	38.8399	Shi et al.,2017
344	705.9																	1	Tianjin/Dryland soil(SD2)	Rural	117.156	39.3022	Shi et al.,2017
345	613.65																	1	Tianjin/Dryland soil(SD3)	Rural	117.209	39.3087	Shi et al.,2017
346	754.9																	1	Tianjin/Dryland soil(SD4)	Rural	117.3	39.2956	Shi et al.,2017
347	801.4																	1	Tianjin/Dryland soil(SD5)	Rural	117.022	39.2355	Shi et al.,2017
348	3137.9																	1	Tianjin/Dryland soil(SD6)	Rural	117.22	39.2377	Shi et al.,2017
349	965.65																	1	Tianjin/Dryland soil(SD7)	Rural	117.066	39.0279	Shi et al.,2017
350	826.4																	1	Tianjin/Dryland soil(SD8)	Rural	117.155	39.0301	Shi et al.,2017
351	1714.9																	1	Tianjin/Dryland soil(SD9)	Rural	117.212	38.9863	Shi et al.,2017
352	1510																	5	Tianjin/Rural soil	Rural	117.26	39.1311	Ma et al.,2015
353	41.318		0.034	0.127	0.34	3.282	0.318	3.42	3.188	2.681	3.571	4.92	1.872	4.005	1.287	5.726	6.546	9	Tibet	Rural	81.6726	32.0486	Zhang,2012
354	10.623		0.056	0.077	0.408	2.419	0.145	1.138	1.198	0.435	0.597	0.831	0.298	0.653	0.261	0.94	1.165	51	Tibet	Rural	84.4066	29.4411	Zhang,2012
355	2.69231																	3	Tibet/Ali,sample 16	Rural	81.815	30.6611	Zhang,2012
356	1.92308																	3	Tibet/Ali,sample 22	Rural	79.6506	33.1012	Zhang,2012
357	5.57692																	3	Tibet/Ali,sample 27	Rural	82.6409	32.4314	Zhang,2012
358	2.87(Σ15PAHs)		0.17	0.15	0.64	1.43	0.06	0.02	0.18	0.01	0.04	0.02	0.02	0.11	ND	0.01	0.01	1	Tibet/Baqing County	Rural	94.0702	31.9025	Sun et al.,2007
359	8.94(Σ15PAHs)		0.22	0.16	0.88	5.55	0.18	0.06	0.52	0.025	0.15	0.08	0.08	0.97	ND	0.045	0.02	1	Tibet/Changcheng	Rural	97.2302	31.138	Sun et al.,2007
360	3.98																	10	Tibet/East Qingzang Plateau	Rural	90.2771	32.1854	Sun et al.,2007
361	56.26(Σ15PAHs)		1.1	0.89	3.9	14.5	0.74	4.47	3.24	0.78	1.49	1.09	0.53	0.84	0.92	0.39	1.06	34	Tibet/Eastern Tibetan Plateau	Rural	86.2293	31.8405	Wang et al.,2013
362	18.4615																	3	Tibet/Lasa	Rural	91.3271	29.6564	Zhang,2012
363	2.98(Σ15PAHs)		0.14	0.11	0.41	1.49	0.09	0.02	0.18	0.01	0.13	0.1	0.1	0.17	ND	0.01	0.02	1	Tibet/Lasa	Rural	91.0662	29.6797	Sun et al.,2007
364	28.0769																	3	Tibet/Lasa City,Canyon farming soil,sample 77	Rural	91.8398	29.8477	Zhang,2012
365	30.1923																	3	Tibet/Lasa City,Canyon Sand,planting barley,sample 76	Rural	91.6119	29.8238	Zhang,2012
366	3.07692																	3	Tibet/Linzhi,sample 53	Rural	94.1751	29.7042	Zhang,2012
367	31.3462																	3	Tibet/Naqu,sample 34	Rural	85.6882	31.9529	Zhang,2012
368	1.92308																	3	Tibet/Naqu,sample 35	Rural	86.0869	31.9768	Zhang,2012
369	1.34615																	3	Tibet/Naqu,sample 39	Rural	88.4507	31.7137	Zhang,2012
370	1.24(Σ15PAHs)		0.05	0.05	0.19	0.65	0.03	0.03	0.08	0.01	0.04	0.02	0.02	0.05	ND	0.01	0.01	6	Tibet/Qushui County	Rural	90.7356	29.4003	Sun et al.,2007
371	18.0769																	3	Tibet/Shannan City, Sample 4	Rural	90.5297	29.1061	Zhang,2012
372	1.34615																	3	Tibet/Shigatse,sample 10	Rural	85.8876	28.2449	Zhang,2012
373	12.3077																	3	Tibet/Shigatse,sample 8	Rural	87.6248	29.0344	Zhang,2012
374	0.384615																	3	Tibet/Shigatse,sample 9	Rural	87.3115	28.8908	Zhang,2012
375	9.21																	44	Tibet/The central Tibetan Plateau	Rural	87.24	31.8	Yuan et al.,2015
376	0.97																	1	Tibet/The central Tibetan Plateau,sample GR-33	Rural	86.92	33.49	Yuan et al.,2015
377	5.79																	1	Tibet/The central Tibetan Plateau,sample GR-34	Rural	86.92	32.79	Yuan et al.,2015
378	5.15																	1	Tibet/The central Tibetan Plateau,sample GR-35	Rural	86.59	32.09	Yuan et al.,2015
379	2.92																	1	Tibet/The central Tibetan Plateau,sample GR-37	Rural	88.13	31.87	Yuan et al.,2015
380	4.63																	1	Tibet/The central Tibetan Plateau,sample GR-38	Rural	88.88	31.58	Yuan et al.,2015
381	7.06																	1	Tibet/The central Tibetan Plateau,sample GR-39	Rural	89.69	31.57	Yuan et al.,2015
382	9.2																	1	Tibet/The central Tibetan Plateau,sample GR-40	Rural	90.02	31.43	Yuan et al.,2015
383	10.06																	1	Tibet/The central Tibetan Plateau,sample GR-41	Rural	90.73	31.1633	Yuan et al.,2015
384	6.37																	1	Tibet/The central Tibetan Plateau,sample GR-42	Rural	91.03	30.43	Yuan et al.,2015
385	22.64																	1	Tibet/The central Tibetan Plateau,sample GR-43	Rural	90.79	29.78	Yuan et al.,2015
386	26.66																	1	Tibet/The central Tibetan Plateau,sample GR-44	Rural	91.15	29.7	Yuan et al.,2015
387	177																	25	Xinjiang/Beitun	Rural	87.8837	47.3618	Li et al.,2011c
388	86.5																	25	Xinjiang/Kanass	Rural	87.1365	48.5129	Li et al.,2011c
389	217																	5	Xinjiang/Kuntun City	Rural	84.894	44.4301	Ma et al.,2015
390	382.2																	25	Xinjiang/Shihezi	Rural	85.819	44.3598	Li et al.,2011c
391	1742	403.5	37.4	33.6	227.2	611.1	72.7	117.1	115.1	12.1	41.9	27.4	3.1	6.7	4.8	17.1	22.7	4	Xinjiang/Urumqi,rural area	Rural	87.549	43.9861	Chen et al.,2015
392	163																	5	Yunnan/Dali City	Rural	100.525	25.3839	Ma et al.,2015
393	114													0.0274				20	Zhejiang/Cixi,Ningbo City	Rural	121.301	30.1908	Feng et al.,2011a
394	307.45	4.59	0.59	0.87	2.54	21.2	2.71	54.63	52.58	32.48	52.19	29.09	11.83	20.01	3.75	11.75	10.39	62	Zhejiang/Farmland soils	Rural	120.053	30.2753	Li et al.,2019
395	262.4																		Zhejiang/Huangyan district,Gaoqiao	Rural	121.245	28.5892	Ping et al.,2019
396	160.3																		Zhejiang/Huangyan district,Maoshe	Rural	121.131	28.5792	Ping et al.,2019
397	236.4																		Zhejiang/Huangyan district,Pingtian	Rural	121.083	28.5466	Ping et al.,2019
398	96.6																		Zhejiang/Huangyan district,Shabu	Rural	121.206	28.568	Ping et al.,2019
399	270.8																		Zhejiang/Huangyan district,Shangzheng	Rural	120.937	28.6012	Ping et al.,2019
400	197																		Zhejiang/Huangyan district,Yutou	Rural	121.203	28.6976	Ping et al.,2019
401	152.4	0.4		0.9	1.5	26.6	0.5	27	17.3	10.8	16.3	18.4	5.9	8.1	1.4	12.3	5.1	324	Zhejiang/Jiaxing	Rural	120.917	30.6963	Liu et al.,2010b
402	77.2													0.0274				26	Zhejiang/Ningbo Beilun	Rural	121.84	29.9039	Feng et al.,2011a
403	221	2.3	13.6	13.6	0.73	24.6	6.21	31.7	18.9	17.8	19.4	23.6	10.5	27.4	8.6	11.6	21.2	134	Zhejiang/Ningbo City	Rural	121.62	29.866	Feng et al.,2011a
404	672													0.0274				11	Zhejiang/Ningbo Fenghua	Rural	121.401	29.6661	Feng et al.,2011a
405	433													0.0274				5	Zhejiang/Ningbo Jiangbei	Rural	121.545	29.8885	Feng et al.,2011a
406	387													0.0274				20	Zhejiang/Ningbo Yinzhou	Rural	121.541	29.8192	Feng et al.,2011a
407	272													0.0274				13	Zhejiang/Ningbo Zhenhai	Rural	121.71	29.9516	Feng et al.,2011a
408	96.5													0.0274				17	Zhejiang/Ninghai City	Rural	121.429	29.2924	Feng et al.,2011a
409	142													0.0274				10	Zhejiang/Xiangshan City	Rural	121.866	29.4837	Feng et al.,2011a
410	479													0.0274				12	Zhejiang/Yuyao	Rural	121.146	30.0414	Feng et al.,2011a
411	139.57		2.44	8.22	15.49	26.19	2.28	18.87	15.3	5.55	9.07	8.44	11.16	7.7	0.69	3.35	4.82	48	Beijing/Yanfengying vegetable production area in Yanqing County	Rural	115.935	40.4274	Li et al.,2010c
412	753	146	17.8	18.6	66.3	73.4	4.96	30.3	23.1	16.5	69.3	60.3	54.5	20.1	48.4	40.8	62.3	21	Chongqing/Limestone karst valley	Rural	106.605	28.5033	Lan et al.,2016
413	125.88																	3	Fujian/Datian	Rural	117.856	25.6995	Ding et al.,2018b
414	52.9																	4	Fujian/Guangze	Rural	117.335	27.5529	Ding et al.,2018b
415	41.13																	3	Fujian/Jiangle	Rural	117.478	26.7368	Ding et al.,2018b
416	170.17																	4	Fujian/Jianning	Rural	116.85	26.8363	Ding et al.,2018b
417	246.91																	6	Fujian/Jianou	Rural	118.574	26.9077	Ding et al.,2018b
418	171.4																	6	Fujian/Jianyang	Rural	118.084	27.3483	Ding et al.,2018b
419	1107.48																	1	Fujian/Meilie	Rural	117.64	26.272	Ding et al.,2018b
420	236.21																	3	Fujian/Mingxi	Rural	117.206	26.3613	Ding et al.,2018b
421	117.78																	4	Fujian/Ninghua	Rural	116.662	26.268	Ding et al.,2018b
422	499.97																	5	Fujian/Pucheng	Rural	118.548	27.924	Ding et al.,2018b
423	204.35																	3	Fujian/Qingliu	Rural	116.82	26.1849	Ding et al.,2018b
424	223.85	2.46	0.06	0.26	6.66	89.04	5.49	24.28	25.02	8.27	17.36	7.55	9.13	10.14	0.92	12.18	5.05	78	Fujian/Sanming City and Nanping City	Rural	118.192	26.6467	Ding et al.,2018b
425	134.37																	1	Fujian/Sanyuan	Rural	117.64	26.2687	Ding et al.,2018b
426	133.92																	3	Fujian/Shaowu	Rural	117.358	27.3082	Ding et al.,2018b
427	262.6																	5	Fujian/Shaxian	Rural	117.797	26.4044	Ding et al.,2018b
428	241.84																	3	Fujian/Shunchang	Rural	117.817	26.7991	Ding et al.,2018b
429	429.09																	2	Fujian/Songxi	Rural	118.791	27.5331	Ding et al.,2018b
430	75.71																	2	Fujian/Taining	Rural	117.18	26.9356	Ding et al.,2018b
431	361.25																	5	Fujian/Wuyishan	Rural	116.435	26.3056	Ding et al.,2018b
432	68.35																	1	Fujian/Yanping	Rural	118.341	26.6189	Ding et al.,2018b
433	156.07																	4	Fujian/Yongan	Rural	117.519	25.9662	Ding et al.,2018b
434	205.91																	7	Fujian/Youxi	Rural	118.199	26.1819	Ding et al.,2018b
435	211.29																	3	Fujian/Zhenghe	Rural	118.864	27.3748	Ding et al.,2018b
436	35.14																	9	Guizhou/Zuiyi,Chishui	Rural	105.999	28.4037	Zhang et al.,2009b
437	35.15																	15	Guizhou/Zuiyi,Daozhen	Rural	107.639	28.8682	Zhang et al.,2009b
438	20.78																	8	Guizhou/Zuiyi,Fenggang	Rural	107.726	27.9617	Zhang et al.,2009b
439	17.73																	7	Guizhou/Zuiyi,Gantan	Rural	107.478	27.754	Zhang et al.,2009b
440	29.68																	14	Guizhou/Zuiyi,Renhuai	Rural	106.418	27.7918	Zhang et al.,2009b
441	48.18																	12	Guizhou/Zuiyi,Tonglu	Rural	106.834	28.1364	Zhang et al.,2009b
442	20.95																	14	Guizhou/Zuiyi,Wuchuan	Rural	107.915	28.5194	Zhang et al.,2009b
443	13.74																	13	Guizhou/Zuiyi,Xiangyang	Rural	107.208	27.9495	Zhang et al.,2009b
444	53.13																	14	Guizhou/Zuiyi,Xishui	Rural	106.203	28.3412	Zhang et al.,2009b
445	64.5																	5	Guizhou/Zuiyi,Yuqing	Rural	107.856	27.2018	Zhang et al.,2009b
446	24.2																	15	Guizhou/Zuiyi,Zheng'an	Rural	107.461	28.5606	Zhang et al.,2009b
447	74.52																	15	Guizhou/Zuiyi,Zunyi	Rural	106.795	27.5261	Zhang et al.,2009b
448	24.4	2.69	7.09	ND	0.94	2.66	0.35	2.48	1.24	1.65	0.37	0.84	0.41	0.82	1.67	0.64	0.58	20	Henan/Jiajia	Rural	113.547	35.2042	Li,2015a
449	32.8	2.99	7.03	ND	0.98	3.46	0.43	3.35	2.24	1.59	0.48	1.43	0.64	1.26	2.35	3.57	1.05	20	Henan/Jiajia	Rural	113.547	35.1522	Li,2015a
450	315.2	1.47	0.11	1.46	0.94	142.21	5.21	47.3	20.59	1.84	35.35	27.01	19.07	4.05	0.63	3.43	4.53	1	Jiangxi/Dazhang Village,Duchang County	Rural	116.126	29.4426	Yang,2016b
451	383.4	0.94	2.35	8.99	0	63.6	7.45	58.27	33.45	17	32.84	57.46	40.91	19.09	4.55	19.7	16.8	1	Jiangxi/Dazhang Village,Duchang County	Rural	116.126	29.4378	Yang,2016b
452	278.71	0	0.95	6.8	20.54	154.45	8.01	27.67	14.95	3.14	13.55	14.56	6.55	1.7	1.01	2.83	2	1	Jiangxi/Dongtou Village,Tunxi Township	Rural	116.538	29.2198	Yang,2016b
453	206.17	0	0.23	0.64	0.73	93.72	45.35	26.93	9.65	0.93	7.52	9.46	0.32	1.68	0.84	4	4.16	1	Jiangxi/Dongtou Village,Tunxi Township,Duchang County	Rural	116.538	29.2198	Yang,2016b
454	78.52	0	0	0.57	0.22	33.09	2.55	14.44	4.81	2.54	7.86	5.45	3.64	0.62	0.87	0.6	1.27	1	Jiangxi/Duchang Zhouxi Town Huaqiao Village	Rural	116.404	29.2268	Yang,2016b
455	243.57	0.12	0	0	0.88	132.52	49.46	37.37	3.44	1.45	4.22	6.37	4.44	0.14	0.38	1.13	1.66	1	Jiangxi/Duchang Zhouxi Town Huaqiao Village	Rural	116.394	29.2193	Yang,2016b
456	262.51	0.32	0.38	1.2	1.15	114.58	23.97	50.19	32.31	3.45	11.27	7.1	6.74	2.21	0.7	3.88	3.06	1	Jiangxi/Fuhe	Rural	115.968	28.6956	Yang,2016b
457	45.13	0	0	0	0.01	21.36	3.57	6.34	2.73	1.11	3.22	3.52	0.42	0.92	0	0.96	0.96	1	Jiangxi/Liujia County Liaojia Plant	Rural	116.36	29.8322	Yang,2016b
458	120.02	1.3	1.48	3.93	3.52	26.23	25.62	10.86	6.01	1.95	16.68	10.19	5.01	1.39	0.82	2.25	2.79	1	Jiangxi/Shuangmao Town,Hukou County,Su Maodun	Rural	116.275	29.7024	Yang,2016b
459	67.67	1.14	0	0.36	0.13	27.7	2.94	9.64	6.71	1.94	5.69	5.74	1.83	1.07	0.33	1.41	1.05	1	Jiangxi/Shuyang County near Caijiawan Village	Rural	116.741	28.9129	Yang,2016b
460	185.96	0.03	0.66	0.58	1.23	97.74	13.73	32.34	11.42	0.66	8.78	10.2	3	0.58	0.53	1.91	2.57	1	Jiangxi/Xingzi Minnan Township Huanhuachi	Rural	115.998	29.3296	Yang,2016b
461	300.65	1.23	0.04	0.76	3.75	135.91	45.72	33.32	15.48	7.07	11.22	17.29	10.65	4.33	0.9	6.88	6.12	1	Jiangxi/Xingzi Observatory	Rural	116.051	29.4399	Yang,2016b
462	279.56	0	0.38	5.2	7.62	121.98	17.6	41.64	10.02	1.47	36.87	17.43	6.3	4.02	1.95	3.09	4	1	Jiangxi/Xizhu Street,Zhuxi Village,Tunan Township,Xingzi County	Rural	116.006	29.319	Yang,2016b
463	384.27	0	0.54	1.46	4.93	209.23	11.36	34.05	22.57	11.09	43.86	19.73	6.79	2.04	5.52	6.57	4.54	1	Jiangxi/Xizhu Street,Zhuxi Village,Tunan Township,Xingzi County	Rural	116.012	29.2932	Yang,2016b
464	584.25	0	9.89	0.29	0	61.53	12.72	85.21	54.06	46.18	62	80.41	68.19	30.77	7.48	33.85	31.67	1	Jiangxi/Yangyang County Raohe,Changjiang,Leanjiang Confluence	Rural	116.692	28.9681	Yang,2016b
465	73.7	27.3	0	0	8.4	9.6	5.2	0.7	4.4	3.7	1.9	3.2	1.8	3.8	2	1.2	0.5	4	Shaanxi/Yanhe River soil	Rural	109.099	37.0855	Li et al.,2011b
466	407.4	9.3	7.9	51.9	44.8	67.1	16	40.1	38.9	15.6	21.4	17	10.5	24.7	8.6	10.5	10.5	27	Shandong	Rural	118.632	36.41	Chai et al.,2017
467	48																	68	Shandong/Jining	Rural	116.636	35.3278	Chen et al.,2016a
468	115.8																	40	Shandong/Ningyang	Rural	116.964	35.7992	Chen et al.,2016a
469	130.1																	42	Shandong/Shouguang	Rural	118.795	37.2001	Chen et al.,2016a
470	101.78(Σ14PAHs)	16.94	0.14	0.4	7.02	43.01	1.85	10.26	6.06	0.88	7.71	0.95	0.62	0.3	3.02	1.78	0.84	41	Anhui/ Jiaogang Lake Basin	Suburban	116.306	32.4096	Wei,2016
471	130	9.2	ND	1.1	3.5	29.2	2	12.4	16.5	7.6	8.9	7.6	3.1	3.9	4.7	5.2	12.8	227	Anhui/The Huanghuaiplains	Suburban	118.351	32.7026	Yang et al.,2012
472	1347	102	17	22	28	95	61	132	113	47	64	62	99	55	32	53	73	40	Beijing	Suburban	116.725	39.7595	Ma et al.,2005a
473	1308	122	23	30	34	119	72	174	148	61	84	81	121	67	29	45	97	33	Beijing	Suburban	116.465	39.7868	Ma et al.,2005a
474	1637	76	7	12	17	184	17	249	183	121	205	169	99	105	33	57	93	30	Beijing	Suburban	116.405	39.8807	Li et al.,2006
475	105	101	17	21	28	94	60	131	113	47	64	62	98	54	30	52	727	16	Beijing	Suburban	116.455	39.8852	Li et al.,2006
476	3.51	0.03	0.01	0.02	0.04	0.25	0.05	0.43	0.35	0.23	0.3	0.38	0.34	0.3	0.13	0.25	0.4	8	Beijing	Suburban	116.428	40.1511	Ma et al.,2003
477	1970	120	ND	70	200	220	320	430	600	ND	ND	320	190	190	80	ND	ND	20	Beijing	Suburban	116.524	39.5647	Zou et al.,2013
478	191.66	25.4	2.16	2.89	3.98	23.57	4.13	22.15	19.2	10.06	16.49	14.06	11.06	9.1	4.92	11.06	11.44	20	Beijing/Fangshan	Suburban	116.124	39.7702	Ge et al.,2004
479	394	2.06	1.32	1.62	15.5	90.4	13.5	22.2	39.8	36.3	56.2	29.9	17.7	32.4	7.99	11.4	18.4	56	Beijing/Guanting Reservoir Guanting Reservoir	Suburban	115.884	40.4593	Jiao et al.,2009b
480	58.29	10.37	1.33	0.66	3.01	7.98	1.18	6.39	3.91	2.74	4.3	4.1	4.09	2.35	1.05	2.88	1.98	28	Beijing/Miyun	Suburban	116.866	40.4285	Ge et al.,2004
481	258.5																	31	Beijing/Southeast Suburbs Irrigation District	Suburban	116.727	39.8628	Li et al.,2017
482	540.4	50.04	30.54	8.76	21.88	87.21	16.23	93.82	80.28	13.54	27.9	36.14	17	30.42	5.38	4.28	16.98	16	Beijing/Tonghui River sediments	Suburban	116.53	39.9071	Zhang et al.,2004
483	849	165	13.7	63.1	135	128	7.8	18.7	12.7	3.4	23.7	48.3	47.7	14.1	15.1	22.4	132	10	Chongqin/Jinfo Mountain	Suburban	107.181	29.0776	Shi et al.,2015b
484	717.1	0.6	12.4	0.2	4.7	80.1	5.5	134.2	111.6	38.9	72.4	51.7	35.9	56.3	4.9	50.9	56.9	5	Fujian/Fuzhou	Suburban	119.311	26.0312	Han et al.,2008
485	749.2	4.6	13.1	1.3	13.9	97.6	6.4	129.3	117.8	37.4	69.6	48.7	31.7	53.5	4.4	54.9	65.2	5	Fujian/Fuzhou,Baiyun	Suburban	118.92	26.0368	Han et al.,2008
486	272.2	0.9	5.5	0.1	4.4	58.5	3.1	44.1	37.4	12.8	25.6	16.6	9.3	20.3	1.4	16.3	15.9	5	Fujian/Fuzhou,Forest Park	Suburban	119.293	26.1679	Han et al.,2008
487	100.7	0.2	9.6	0.2	4.9	33.5	1.6	20.1	9.3	1.2	4.7	4.9	1.5	1.4	0.3	1.5	5.9	5	Fujian/Fuzhou,Geqi	Suburban	119.231	26.0176	Han et al.,2008
488	396	13.9	20.3	1.4	15.7	74.5	5	53.8	58.4	15.5	30.1	15.8	13.2	32.3	1.6	20.7	34.3	5	Fujian/Fuzhou,Gushan lower house	Suburban	119.381	26.063	Han et al.,2008
489	912.8	ND	ND	ND	12.1	46.3	1.7	31.8	19	6.3	12.6	11.4	6.6	10.4	ND	741	13.8	5	Fujian/Fuzhou,Handian Village	Suburban	119.342	26.0085	Han et al.,2008
490	100.2	0.3	ND	0.3	7.3	42.4	1.8	15.4	10	1.5	6.6	4.1	1.4	3.2	0.4	2.4	3.1	5	Fujian/Fuzhou,May Fourth North Xiushan	Suburban	119.331	26.1456	Han et al.,2008
491	210	1.2	9	0.2	7	44.5	2.4	35.8	32.9	7.9	14.2	11	7.6	12.1	0.5	9.6	13.7	5	Fujian/Fuzhou,Oasis Homeland	Suburban	119.216	26.1173	Han et al.,2008
492	105.7	0.4	12.3	0.4	7.8	33.2	1.7	12.4	9.9	2.6	4.6	3.8	2	4	0.3	6.2	4.2	5	Fujian/Fuzhou,the right side of the Pushang Bridge	Suburban	119.235	26.0259	Han et al.,2008
493	381.9	87	15.1	0.9	11.7	59.9	3.5	60.1	51.9	18.5	34.8	24.8	0.1	27.2	2.3	30.7	31.7	5	Fujian/Fuzhou,Yijing	Suburban	119.298	26.1287	Han et al.,2008
494	208.863																	5	Fujian/Longyan City XinLuo District,non-industrial area	Suburban	117.071	25.0581	Zhang et al.,2011a
495	129.9	21.6	2.4	2.6	14.3	25.5	2	10.8	11.9	6.5	3.9	8.2	3.9	4.2	1	5.7	5.5	4	Fujian/Xiamen Island,background area	Suburban	118.097	24.4449	Cai et al.,2012
496	138.9	8.9	13.6	1.5	22.1	5.3	6.2	12.3	11.6	6.5	7.5	8.1	5.5	3.4	8.1	9.6	8.7	5	Fujian/Xiamen the mainland,background area	Suburban	118.102	24.8013	Cai et al.,2012
497	367																	8	Fujian/Xiameng Port	Suburban	118.049	24.4851	Zhang et al.,2001
498	1060																	5	Gansu/The Xidagou ditch	Suburban	104.193	36.4301	Chen et al.,2009b
499	318.2	55.4	6.1	2.5	5.8	42.6	27.6	37.7	16.8	10.1	19.6	36.8	16.8	22.4	5.4	8.6	4	131	Guangdong	Suburban	116.439	23.2602	Hao et al.,2007
500	306.2	46.6	5.6	1.8	4.1	43.4	22.2	32.3	19.8	17.6	24.6	34.2	26.5	12.9	5.7	7.7	4.2	45	Guangdong/Chaoshan	Suburban	116.593	23.2761	Hao et al.,2007
501	330.6	59.8	6.8	1.9	5.2	43.2	26	34.5	18.3	15.4	21.4	32.8	25	26.5	4.6	7.2	3.7	40	Guangdong/Chaoshan	Suburban	116.418	23.3909	Hao et al.,2007
502	193.5	32	1.4	0.6	4.3	51.3	3.2	30.2	19.4	5.8	15.2	9.5	5.9	2.8	1.8	5.2	5.3	12	Guangdong/Dongguan	Suburban	113.747	23.0339	Ma et al.,2007
503	198.7	21.9	1.3	0.5	5.7	61.9	3.7	24.8	16.9	6.1	15.2	11.5	7.6	4.9	1.9	7	7.5	28	Guangdong/Foshan	Suburban	113.118	23.0353	Ma et al.,2007
504	123.5	24.22		0.89				9.79	7.2	3.48	11.8	12.83	10.07	4.58	2.97	7.8	7.72	30	Guangdong/Guangfeng Mountain (Forest),Guangzhou	Suburban	113.455	23.3006	Huang et al.,2013
505	422.2	19.2	1.2	1.5	6.1	56.9	4.2	67.7	49	25.1	91.5	37.8	17.8	14.8	8.1	9.7	12.8	15	Guangdong/Guangzhou	Suburban	113.238	23.1572	Ma et al.,2007
506	76	1		ND	1	13	ND	13	9	4	20	7	3	3	ND	ND	2	1	Guangdong/Guangzhou Baiyun District A006	Suburban	113.265	23.1559	Chen et al.,2005
507	416	23		ND	5	66	4	66	35	18	93	35	21	9	12	13	16	1	Guangdong/Guangzhou Baiyun District A007	Suburban	113.244	23.1538	Chen et al.,2005
508	72	17		ND	3	14	2	8	4	2	14	4	2	2	ND	ND	ND	1	Guangdong/Guangzhou Baiyun District A013	Suburban	113.272	23.1569	Chen et al.,2005
509	68	8		ND	1	12	ND	8	6	3	12	6	3	3	ND	2	3	1	Guangdong/Guangzhou Baiyun District A014	Suburban	113.263	23.1785	Chen et al.,2005
510	160	12		ND	3	30	2	27	14	7	39	12	7	3	ND	2	2	1	Guangdong/Guangzhou Baiyun District A018	Suburban	113.233	23.1748	Chen et al.,2005
511	95.62	9.71		0.57				8.38	5.63	2.56	10.01	12.27	9.61	3.09	2.47	6.12	6.23	30	Guangdong/Guangzhou Baiyun Mountain (Forest)	Suburban	113.29	23.1607	Huang et al.,2013
512	285	26		2	8	61	4	38	22	10	42	19	11	7	9	11	15	1	Guangdong/Guangzhou Fangcun District D004	Suburban	113.214	23.1013	Chen et al.,2005
513	1300	280	600	14	130	21	6.8	24	6.8	25	17	66	71	4.8	3.2	ND	ND	5	Guangdong/Guangzhou GZ02	Suburban	113.297	23.3441	Cai et al.,2007
514	346	5		ND	4	63	3	59	36	17	91	27	15	9	4	6	7	1	Guangdong/Guangzhou Haizhu District C002	Suburban	113.331	23.1134	Chen et al.,2005
515	186	10		ND	3	27	2	30	20	10	43	18	8	6	1	4	4	1	Guangdong/Guangzhou Haizhu District C004	Suburban	113.331	23.0682	Chen et al.,2005
516	354	4		ND	1	63	2	52	31	16	95	31	18	11	6	11	14	1	Guangdong/Guangzhou Huangpu District HP06	Suburban	113.592	23.1543	Chen et al.,2005
517	171	29		2	6	41	2	24	18	5	28	7	3	6	ND	0	D	1	Guangdong/Guangzhou Huangpu District HP101	Suburban	113.518	23.1718	Chen et al.,2005
518	227	13		ND	5	42	3	31	23	12	49	20	12	5	ND	5	7	1	Guangdong/Guangzhou Huangpu District HP103	Suburban	113.507	23.1834	Chen et al.,2005
519	482	17		2	7	60	3	67	52	26	106	36	30	28	10	17	21	1	Guangdong/Guangzhou Huangpu District HP104	Suburban	113.513	23.1611	Chen et al.,2005
520	162	20		ND	4	35	2	17	13	7	31	13	7	5	ND	3	5	1	Guangdong/Guangzhou Huangpu District HP108	Suburban	113.56	23.1713	Chen et al.,2005
521	240	23		ND	6	49	2	32	21	11	56	22	10	ND	ND	4	4	1	Guangdong/Guangzhou Huangpu District HP111	Suburban	113.561	23.1362	Chen et al.,2005
522	406	28		ND	5	61	3	56	41	21	84	38	23	9	5	14	18	1	Guangdong/Guangzhou Huangpu District HP112	Suburban	113.554	23.1463	Chen et al.,2005
523	216	24		ND	3	28	2	33	26	12	48	16	9	6	ND	4	5	1	Guangdong/Guangzhou Tianhe District B001	Suburban	113.421	23.1516	Chen et al.,2005
524	655.4	14.4	13.6	1.2	3.6	5.8	7.4	2.6	2.2	27	41.2	97.6	39.8	80.8	17.6	163.2	137.4	1	Guangdong/Guangzhou,sample 1	Suburban	113.436	23.1135	Feng et al.,2013b
525	325.2	13.2	8.2	0.6	2.6	12.2	3.6	1.6	0.8	2.2	2.2	43	15	20.8	9.6	94.8	94.8	1	Guangdong/Guangzhou,sample 2	Suburban	113.441	23.1176	Feng et al.,2013b
526	321.4	17	6.4	1.2	2.2	4.8	2.2	1.6	1.2	28.8	59.6	34.4	14.4	20.6	15.8	61.2	50	1	Guangdong/Guangzhou,sample 3	Suburban	113.391	23.1608	Feng et al.,2013b
527	230.6	12	15.6	4.4	6.2	5.2	3.6	7.6	3.8	9.2	6.6	16	5.4	8	33.2	42.6	51.2	1	Guangdong/Guangzhou,sample 4	Suburban	113.453	23.1665	Feng et al.,2013b
528	851.8	7.8	21.2	1.2	4	9.2	11.8	10.4	6.6	8.2	7.4	86	25.2	27.2	39.6	372.2	213.8	1	Guangdong/Guangzhou,sample 5	Suburban	113.366	23.0816	Feng et al.,2013b
529	1176.2	19.4	17.4	0.8	4	15.6	9.4	23.8	13.6	83.4	151	221	58.8	146.6	27.2	212	172.2	1	Guangdong/Guangzhou,sample 6	Suburban	113.251	23.1363	Feng et al.,2013b
530	582.6	3	4.8	ND	ND	4.8	5.4	48.8	16.6	59.6	129.6	47	29.2	31	12	106.2	84.6	1	Guangdong/Guangzhou,sample 7	Suburban	113.215	23.1943	Feng et al.,2013b
531	855.2	21.8	16.8	1.2	3.8	8.2	9.8	3.2	3.2	11.6	18.8	206.6	40.8	68.8	30.6	221.4	188.6	1	Guangdong/Guangzhou,sample 8	Suburban	113.163	23.0579	Feng et al.,2013b
532	1263	17.8	28.8	1.2	4.8	6.2	15	5	2.4	8.2	9.6	245.8	46.6	73.8	50	404.2	343.6	1	Guangdong/Guangzhou,sample 9	Suburban	113.246	23.0645	Feng et al.,2013b
533	2400	140	540	93	250	33	11	400	34	48	330	370	88	370	17	7.4	21	6	Guangdong/Huadu HD03	Suburban	113.32	23.3653	Cai et al.,2007
534	73.67	19.2	0.71	0.86	2.94	15.48	2.46	7.27	5.72	2.41	4	4.8	1.27	1.14	0.45	2.82	2.15	75	Guangdong/Liuxihe National Forest Park,Chonghua City	Suburban	113.75	23.5333	Xiao et al.,2014
535	152	35.5	3.9	3.2	7.1	18.8	3.7	10.2	10.3	7.2	13	12.3	6.3	6.6	ND	8.4	5.7	4	Guangdong/Longtang Town,deserted soil(DS)	Suburban	112.989	23.567	Wang et al.,2012d
536	135																	4	Guangdong/Sediments from the Northern South China Sea	Suburban	114.847	22.6791	Luo et al.,2008
537	1028																	6	Guangdong/Sediments from the Pearl River Delta	Suburban	113.743	22.7944	Luo et al.,2008
538	92	21.5	0.5	2.7	2.2	9.3	8.7	7.6	4.9	2.7	6.4	9.8	7.2	3	2.6	3.6	2.5		Guangdong/Shantou	Suburban	116.492	23.5195	Hao et al.,2004
539	97.8	21.5	2.7	0.5	2.2	9.3	8.7	10.7	4.9	2.7	6.4	9.8	7.2	3	2.6	3.6	2		Guangdong/Shantou Suburb	Suburban	116.501	23.1566	Hao et al.,2007
540	97.8	21.5	2.7	0.5	2.2	9.3	8.7	10.7	4.9	2.7	6.4	9.8	7.2	3	2.6	3.6	2		Guangdong/Shantou Suburbs (agricultural soil)	Suburban	116.88	23.578	Hao et al.,2007
541	1300	170	690	7	130	29	6.8	62	39	9.3	9.5	130	6.7	38	ND	ND	ND	5	Guangdong/Shenzhen SZ03	Suburban	113.96	22.5858	Cai et al.,2007
542	41.00(Σ15PAHs)		1.8	0.9	6.7	10	2.3	4.2	2.8	0.6	2.8	3	1.1	0.7	0.2	1.4	2.3	20	Guangdong/Shenzhen,orchard	Suburban	114	22.5428	Ni et al.,2011
543	53.6	12.9	1.83	0.92	6.64	10.2	2.29	4.17	2.83	0.56	2.74	3.01	1.04	0.65	0.2	1.38	2.27	34	Guangdong/Shenzhen,orchard land	Suburban	114.275	22.7728	Cao et al.,2010
544	188.9	41.1	2	0.7	7.9	40	2.4	23.1	13.1	4.3	14.1	11.5	4.4	3.1	2.9	9.1	1.2	75	Guangdong/The Pearl River Delta	Suburban	113.313	23.0665	Liu,2005
545	192	28.56	1.1		25.1	67.14	3.59	16.81	21.67	8.49	16.05	15.53	4.23	2.9	0.24	2.38	2.41	40	Guangdong/The Pearl River Delta	Suburban	113.592	22.7706	Liu,2005
546	55.8	24.79	2.18		18.37	31.59	1.98	7.38	9.01	3.11	7.43	8.53	2.08	1.29	0.78	1.57	2.14	8	Guangdong/The Pearl River Delta	Suburban	113.584	22.7795	Liu,2005
547	279.1	124	3	1	9	38	3	24	14	5	19	14	4	4	2	7	9	76	Guangdong/The Pearl River Delta	Suburban	113.818	23.1502	Yu et al.,2007
548	114	30.4	2.2	0.6	5.1	23.5	1.4	11.1	6.7	2.2	8.1	6.6	2.3	3.4	1.5	4.1	4.5	23	Guangdong/The Pearl River Delta (natural soil)	Suburban	113.955	22.6002	Liu et al.,2011a
549	243.9	17.23	0.66	36.98	10.02	4.11	3.16	5.34	0.69	5.04	6.43	50.27	29.27	24.79	1.64	8.04	40.23	35	Guangdong/The Pearl River Delta,Guangzhou	Suburban	113.262	23.1321	Li et al.,2007
550	94.2																	3	Guangdong/Zhongshan	Suburban	113.512	22.5833	Liu,2005
551	76.5	11.1	1.5	5.3	3	23.3	8.4	6.5	4.8	0.8	6.7	1.2	0.5	1.3	ND	0.8	1.3	5	Guangxi/Baise City	Suburban	106.686	23.893	Shi et al.,2015a
552	482.1	10.5	12.6	12.4	47.6	37	37.6	35.2	51.2	98.8	29.4	23.2	6.5	17.4	18.9	10.1	35	5	Guangxi/Baise City,rubbish areas	Suburban	106.597	23.8692	Shi et al.,2015a
553	58.64	3.86	2.79	7.04	4.47	2.42	0.42	0.47	2.88	2.88	10.58	1.09	1.97	1.4	7.66	1.14	2.68	98	Guizhou/Agricultural Soil	Suburban	107.372	26.2148	Fang et al.,2014
554	796	45	198	60	8.8	65.5	8.5	31.8	207	12.1	96.8	24.3	8.1	10.4	2.9	14.7	2	12	Guizhou/Bijie City,Hezhang County	Suburban	104.723	27.1252	Chen et al.,2017
555	564.579																	6	Guizhou/Changshun County	Suburban	106.462	26.031	Fang et al.,2014
556	607.803																	8	Guizhou/Chun'an County	Suburban	107.472	27.0852	Fang et al.,2014
557	563.9																	11	Guizhou/Dunan Dushan County	Suburban	107.543	25.8255	Lin et al.,2015
558	741.307																	3	Guizhou/Dushan County	Suburban	107.556	25.8309	Fang et al.,2014
559	708.008																	8	Guizhou/Duyun County	Suburban	107.522	26.2832	Fang et al.,2014
560	621																	8	Guizhou/Funan Duyun City	Suburban	107.511	26.264	Lin et al.,2015
561	451.9																	9	Guizhou/Funan Fuquan City	Suburban	107.516	26.6926	Lin et al.,2015
562	722.313																	9	Guizhou/Fuquan County	Suburban	107.517	26.7052	Fang et al.,2014
563	703.354																	6	Guizhou/Gui Ding County	Suburban	107.242	26.5928	Fang et al.,2014
564	529.6																	6	Guizhou/Guinan Guiding County	Suburban	107.232	26.5873	Lin et al.,2015
565	567	4.2	8.7	11.8	4.2	50.1	3.5	118	18.4	33.1	61.9	71.5	26.2	31.4	45.7	57.6	21.2	14	Guizhou/Guiyang City	Suburban	106.703	26.3665	Hu et al.,2006; Hu,2005
566	234	9.8	5.2	3.2	13.3	31.3	0.7	55.8	6.5	3	28.2	35.8	0.9	13.5	12.1	ND	14.3	1	Guizhou/Guiyang City,Dachong Village	Suburban	106.401	26.5298	Hu et al.,2011a
567	264	ND	3.6	ND	8.5	43.9	0.6	43.9	6.3	8.7	4.2	52.6	1.7	17.7	3	20.2	49.5	1	Guizhou/Guiyang City,Daguancun	Suburban	106.671	26.6486	Hu et al.,2011a
568	511	6.1	4.7	5.6	3.1	2.1	ND	16.4	7.8	30.5	51.4	61.3	23.5	3.6	122	ND	170	1	Guizhou/Guiyang City,Dashui Village	Suburban	106.864	27.1535	Hu et al.,2011a
569	339	3.5	12	0.9	13	33.6	1.1	86.4	45.6	16.5	30.3	37.1	12.8	13.9	12.2	20.2	ND	1	Guizhou/Guiyang City,Longdongbao	Suburban	106.773	26.5574	Hu et al.,2006; Hu,2005
570	61	ND	1.4	ND	1.2	7.9	ND	8.5	8.5	3.1	5.5	9.9	2.6	3.1	7.9	ND	0.9	1	Guizhou/Guiyang City,Longdongbao	Suburban	106.784	26.5597	Hu et al.,2011a
571	61	ND	1.4	ND	1.2	7.9	ND	8.5	8.5	3.1	5.5	9.9	2.6	3.1	7.9	0.9	ND	1	Guizhou/Guiyang City,Qing Town,Dachong Village	Suburban	106.39	26.527	Hu et al.,2006; Hu,2005
572	264	ND	3.6	ND	8.5	43.9	0.6	43.9	6.3	8.7	4.2	52.6	1.7	17.7	3	49.5	20.2	1	Guizhou/Guiyang City,Qing Town,Daguang Village	Suburban	106.661	26.6463	Hu et al.,2006; Hu,2005
573	511	6.1	4.7	5.6	6.1	2.1	ND	16.4	7.8	30.5	51.4	61.3	23.5	3.6	122	170	ND	1	Guizhou/Guiyang City,Qing Town,Dashui Village	Suburban	106.496	26.7871	Hu et al.,2006; Hu,2005
574	1560	ND	ND	ND	ND	162	22.3	77.3	30.8	182	157	214	124	205	81.7	123	181	1	Guizhou/Guiyang City,Tuanpoqiao	Suburban	106.737	26.5728	Hu et al.,2011a
575	926	12.6	21.9	103	3.4	5.8	4.1	177	22.5	68.6	138	10.6	57.7	76.5	69	38.4	116	1	Guizhou/Guiyang City,Xiangya Village	Suburban	106.698	26.568	Hu et al.,2011a
576	234	9.8	5.2	3.2	13.3	31.3	0.7	55.8	6.5	3	28.2	35.8	0.9	13.5	12.1	14.3	ND	1	Guizhou/Guiyang City,Xiaoguang	Suburban	106.691	26.6145	Hu et al.,2006; Hu,2005
577	569.131																	10	Guizhou/Huishui County	Suburban	106.664	26.1395	Fang et al.,2014
578	660.062																	12	Guizhou/Linbo County	Suburban	107.891	25.417	Fang et al.,2014
579	471.355																	6	Guizhou/Longli County	Suburban	106.984	26.4605	Fang et al.,2014
580	588.638																	10	Guizhou/Luodian County	Suburban	106.753	25.4332	Fang et al.,2014
581	360.6																	6	Guizhou/Minan County	Suburban	107.861	25.9741	Lin et al.,2015
582	624.88																	6	Guizhou/Pingtang County	Suburban	107.332	25.8278	Fang et al.,2014
583	56.8	3.86	2.79	7.04	4.47	2.42	0.42	0.47	2.88	6.95	10.58	1.9	1.97	1.4	2.68	7.66	2.68	98	Guizhou/Qiannan	Suburban	107.479	26.2546	Lin et al.,2015
584	68.7	5	2.6	1.7	4.3	2.4	0.8	5.1	1.7	9.1	13.5	2.1	3.8	4.9	6.8	0.9	3.8	99	Guizhou/Qiannan State	Suburban	107.531	26.2404	Chen et al.,2009a
585	775.9																	12	Guizhou/Qiannan,Libo County	Suburban	107.886	25.4154	Lin et al.,2015
586	171.6																	6	Guizhou/Qiannan,Longli County	Suburban	106.98	26.4585	Lin et al.,2015
587	684.9																	10	Guizhou/Qiannan,Luodian County	Suburban	106.753	25.4327	Lin et al.,2015
588	446.7																	6	Guizhou/Qiannan,Pingtang County	Suburban	107.318	25.8264	Lin et al.,2015
589	320.2																	8	Guizhou/Qiannan,Weng'an County	Suburban	107.462	27.0846	Lin et al.,2015
590	660.472																	6	Guizhou/Sandu County	Suburban	107.855	25.9895	Fang et al.,2014
591	319.4																	6	Guizhou/Southern Changshun County	Suburban	106.45	26.0276	Lin et al.,2015
592	325.4																	10	Guizhou/Weinhui County	Suburban	106.656	26.1399	Lin et al.,2015
593	417.4	81.4	11.5	3.4	23.2	40.9	13	29.5	23.9	25.7	9.3	34.7	36.9	23	21.5	29.8	15.5	8	Hebei/Baiyangdian	Suburban	116.025	38.8752	Zhao et al.,2009
594	485.2	106.5	14	2.6	20.9	42.9	15	36	27.4	27.2	ND	39.5	49	26.5	26.6	33.4	17.8	1	Hebei/Baiyangdian, sampling site B2	Suburban	116.047	38.822	Zhao et al.,2009
595	146	56.1	2.7	2.5	14.1	32.8	2.1	14.5	8.3	2.4	8.4	0.2	0.2	0.4	0.2	1	0.3	1	Hebei/Baiyangdian,sampling site B1	Suburban	115.946	38.8319	Zhao et al.,2009
596	336.6	23.6	11.1	0.6	12.2	16.6	13.6	23.1	20.5	34.9	ND	39.5	39.5	26.1	23.7	33.6	17.7	1	Hebei/Baiyangdian,sampling site B3	Suburban	116.043	38.8155	Zhao et al.,2009
597	292.7	8	10.6	0.3	9.5	9.9	12.6	18.3	18.4	26.7	ND	40	37.8	26.1	23.7	33.2	17.6	1	Hebei/Baiyangdian,sampling site B4	Suburban	116.069	38.8764	Zhao et al.,2009
598	645.9	186.6	15.8	8.2	43.2	73.3	16.7	40.5	32.5	30.6	11.7	39.4	44.4	26.2	23.8	35.2	17.6	1	Hebei/Baiyangdian,sampling site B5	Suburban	116.013	38.9056	Zhao et al.,2009
599	460.3	84.6	10	3.2	28.3	39.7	16	31.1	26.3	29.3	7.7	40.1	41	26.6	25	33.8	17.6	1	Hebei/Baiyangdian,sampling site B6	Suburban	116.094	38.8892	Zhao et al.,2009
600	495.5	98.5	13.8	4.1	27	56.8	12.6	37.6	30.4	27.3	ND	39.5	45.4	26.2	24.1	34.5	17.6	1	Hebei/Baiyangdian,sampling site B7	Suburban	116.004	38.9367	Zhao et al.,2009
601	477	87	14.1	5.4	30.6	55	15.4	35.1	27.7	27.5	ND	39.5	37.8	26	24.6	33.6	17.7	1	Hebei/Baiyangdian,sampling site B8	Suburban	115.982	38.9245	Zhao et al.,2009
602	122.3																	5	Heilongjiang/Harbin SU1	Suburban	127.063	45.7911	Ma and Li,2009
603	122.3	6.5	1.4	0.9	1.7	13.9	20	16.2	13.1	8.2	8.5	14.9	5.3	10.4	2.3	8.6	8.2	5	Heilongjiang/Harbin SU1	Suburban	126.796	45.7982	Ma,2007
604	17																	5	Heilongjiang/Harbin SU2	Suburban	126.263	45.9834	Ma and Li,2009
605	17	2.3	0.2	0.1	0.4	2.1	0.2	2.1	1.9	0.9	0.9	2	0.6	1.1	0.2	1	1	5	Heilongjiang/Harbin SU2	Suburban	126.582	45.8399	Ma,2007
606	60.3																	5	Heilongjiang/Harbin SU3	Suburban	126.15	45.8532	Ma and Li,2009
607	60.3	7	0.4	0.7	0.8	6.4	0.5	8.1	6.6	3.3	3.4	7.2	2.2	4.2	1	4	4.3	5	Heilongjiang/Harbin SU3	Suburban	126.513	45.7507	Ma,2007
608	159.2																	5	Heilongjiang/Harbin SU4	Suburban	126.578	45.504	Ma and Li,2009
609	159.2	16.7	2.4	2	3	27.8	3.4	21.7	16.7	9.1	13.7	15.3	4.5	9.2	1.6	6.4	5.7	5	Heilongjiang/Harbin SU4	Suburban	126.651	45.6664	Ma,2007
610	970.14	104.94	96.12	234.67	261.77	56.7	14.08	40.54	49.33	17.24	25.57	13.26	15.45	14.22	3.54	13.82	8.88	14	Heilongjiang/Jiamusi Songhua River soil	Suburban	132.016	47.2542	Feng et al.,2011a
611	362.6																		Heilongjiang/Qiqihar,Jiamusi,Daqing,Jixi	Suburban	130.86	46.8555	Li et al.,2011d
612	76.3																		Heilongjiang/Qiqihar,Jiamusi,Daqing,Jixi	Suburban	131.191	45.3972	Li et al.,2011d
613	300.5																		Heilongjiang/Qiqihar,Jiamusi,Daqing,Jixi	Suburban	124.081	47.4605	Li et al.,2011d
614	139	13.5	64.6	ND	6.57	20.3	1.69	8.61	4.31	3.09	1.88	4.26	1.57	2.22	3.83	1.07	1.52	10	Henan/Biyang	Suburban	113.295	32.7872	Li,2015a
615	112.5	33.1	1	1	1	16.3	1	16.1	10.3	2.6	10.6	4.71	4.71	2.45	1.24	2.85	3.49	10	Hongkong/Crematorium	Suburban	114.205	22.3436	Chuang et al.,2007
616	35.4	4.62	1.5	Trace	2.9	2.11	0.9	8.09	1.81	1.16	1.02	0.445	0.445	4.66		0.89	4.36	19	Hongkong/Grassland grassland	Suburban	114.256	22.4103	Zhang et al.,2006
617	380.1	29.3	8.62	1.98	1.52	14.6	3.77364	27.7	40.4	23.3	40.1	17.2	17.2	49.7	14	41.2	49.5	11	Hongkong/Restored landfill	Suburban	114.193	22.3102	Chuang et al.,2007
618	411.67	6.69	1.93	1.47	3.57	33.62	4.45	56.68	41.14	27.12	42.24	60.25	17.67	34.14	34.85	35.66	10.19	27	Hubei/E'zhou	Suburban	114.614	30.3978	Wu et al.,2018
619	257.93(Σ15PAHs)		2.17	1.07	13.7	33.8	1.94	30.7	32.7	17.3	30.6	37	26.9	12.1	1.87	7.91	8.17	400	Hunan	Suburban	112.96	28.1896	Sun et al.,2017
620	338	89	1	1	4	32	4	22	18		24	3	23	17	11	27	62	60	Inner Mongolia/Hohhot	Suburban	111.826	40.8222	Zhang et al.,2017
621	325																		Inner Mongolia/Horinger County	Suburban	111.826	40.3861	Zhang et al.,2017
622	232.143																		Inner Mongolia/Qingshuihe County	Suburban	111.659	39.9285	Zhang et al.,2017
623	707.143																		Inner Mongolia/Suburbareas of Hohbot	Suburban	111.611	40.9679	Zhang et al.,2017
624	407.143																		Inner Mongolia/Togtoh County	Suburban	111.207	40.2814	Zhang et al.,2017
625	367.857																		Inner Mongolia/Tumed Left Banner	Suburban	111.166	40.7357	Zhang et al.,2017
626	328.571																		Inner Mongolia/Wuchuan	Suburban	111.46	41.1002	Zhang et al.,2017
627	1779	ND	78.9	595	17.3	239	ND	60	78.6	49.3	216	55.4	87.6	26.3	ND	98.4	178	9	Jiangsu/Huai'an City	Suburban	119.017	33.6092	Zhang et al.,2007
628	561	ND	12.9	93.7	36	89.7	ND	ND	24.1	ND	263	6.5	ND	ND	35.5	ND	ND	9	Jiangsu/Huai'an City	Suburban	118.395	33.1544	Zhang et al.,2007
629	716.3	15.2	33.5	174	39.6	96.8	31.8	22.9	58.7	46.8	176	ND	ND	15.8	ND	3.2	1.9	9	Jiangsu/Huai'an City	Suburban	118.829	33.3737	Zhang et al.,2007
630	1641	20.9	95	382	41.6	200	9.9	58	84.5	79.5	284	63.8	64.5	35.1	39.7	57.9	135	45	Jiangsu/Huai'an City	Suburban	119.02	33.6101	Zhang et al.,2007
631	1208.51	16.47	0.56	11.61	0.51	17.07	88.22	429.38	196.46	367.02	17.62	43.4	7.05	2.4	5.4	0.2	6.38	40	Jiangsu/Huai'an domestic waste landfill	Suburban	118.928	33.5918	Han et al.,2009
632	126.7	32.5	ND	14.6	0.2	22.4	1.1	12.4	12.4	1.9	2.4	9.6	1.8	8.1	0.4	0.7	5.5	8	Jiangsu/Liuhe Distract,Nanjing	Suburban	118.823	32.3237	Ding,2007
633	240.8	50.9	ND	ND	8.3	121.8	3.7	15.1	19.3	ND	2.7	7.1	0	4.6	0	ND	7.3	3	Jiangsu/Liuhe District of Nanjing City	Suburban	118.683	32.3333	Ding,2007
634	272.95(Σ15PAHs)	21.65		ND	10.68	64.2	6.41	45.84	24.13	4.68	19.98	23.99	7.75	10.57	7.7	7.73	17.63	12	Jiangsu/Liuxiang	Suburban	118.892	32.4209	Yin et al.,2008
635	178.37(Σ15PAHs)																	126	Jiangsu/Nanjing	Suburban	118.677	32.1354	Yin et al.,2008
636	146.10(Σ15PAHs)	32.92		ND	8.68	24.08	2.7	24.55	2.61	3.72	13	19.85	1.9	2	3.34	3.33	3.43	21	Jiangsu/Nanjing City	Suburban	118.665	31.9211	Yin et al.,2008
637	1680	25.1	9.2	9.3	11.2	141	25.8	245	208	144	181	216	65.1	131	26	115	126	139	Jiangsu/Nanjing,Suburb areas	Suburban	118.758	32.0842	Wang et al.,2015a
638	181.12(Σ15PAHs)	28.29		ND	7.3	28.81	2.3	50.76	1.11	1.98	25.77	27.96	1.01	1.86	1.54	0.39	2.03	9	Jiangsu/Nanjing,Yuhua	Suburban	118.798	31.9905	Yin et al.,2008
639	237.26(Σ15PAHs)	33.7		ND	14.9	98.9	5.44	26.21	12.85	4.02	7.32	9.94	3.75	4.6	6.04	0.62	8.97	12	Jiangsu/Pukou	Suburban	118.586	32.0617	Yin et al.,2008
640	717.1	571.4	ND	ND	8.6	51.4	2.9	25.7	25.7	ND	ND	ND	ND	14.3	ND	ND	17.1	3	Jiangsu/Qixia District,Nanjing	Suburban	118.65	32.0833	Ding,2007
641	801.1	78.2	ND	ND	67.6	352.4	22.9	60.6	75.9	18.9	29.4	14.8	9.8	35.4	1.1	14.6	19.5	8	Jiangsu/Wujiang	Suburban	119.899	32.4598	Ding,2007
642	54.39(Σ15PAHs)	9.4		ND	5.44	18.64	1.37	7.79	1.66	0.91	1.69	3.87	0.74	0.52	0.88	0.2	1.25	72	Jiangsu/Xiaxia	Suburban	118.954	32.1682	Yin et al.,2008
643	1047.6																	6	Jiangxi/Jinxian County,Nanchang	Suburban	116.253	28.3833	Fan et al.,2009
644	384.7	105.7	ND	73.7	51.4	9.38	4.7	6	4.48	2.51	28.7	16.7	48	2.31	7	4.79	19.3	18	Jiangxi/Nanchang	Suburban	115.866	28.6398	Fan et al.,2009
645	1490.8																	6	Jiangxi/Nanchang New County	Suburban	115.83	28.6972	Fan et al.,2009
646	589.9	11.6	31.1	32.4	22.9	147.5	16.3	87.6	56	26.6	17.6	60.2	42.4	16.1	6.9	7.6	7	51	Jilin/Agricultural fields	Suburban	123.686	44.7726	Chen et al.,2018a
647	590.5	11.5	2.2	12	8.2	89.2	6.1	95.4	92.5	37.9	23.4	33.4	18.5	10	18.1	73.8	58.2	21	Jilin/Central agricultural soil	Suburban	125.02	44.5328	Lu et al.,2010
648	488.7	13.4	2.4	14.2	7.6	79	5.4	58.9	62.9	59.8	19.3	33.4	22.5	10.3	20.5	56.2	52.7	15	Jilin/Central dryland soil	Suburban	126.525	44.5476	Lu et al.,2010
649	845	6.7	1.6	6.5	9.8	114.7	7.8	186.5	166.3	58	33.8	33.3	8.5	9.5	12.1	117.8	72	6	Jilin/Central paddy soil	Suburban	123.359	44.3402	Ma,2007
650	877.23	36.58	60.51	84.71	60.97	148.48	46.89	78.69	88.13	64.6	49.53	20.9	12.84	14.67	39.63	26.87	43.23	32	Jilin/Changchun City	Suburban	125.39	43.6326	Chen et al.,2018c
651	508.9	16.1	31.7	32.1	29.3	94	13.2	77	57.2	28	16.6	42	27	14.1	5.8	11.4	13.4	23	Jilin/Home gardens	Suburban	123.72	44.9912	Chen et al.,2018a
652	740.21	34.15	24.82	23.14	6.94	38.24	25.01	118.26	85.69	62.62	84.8	27.97	17.43	23.19	20.55	35.13	59.06	15	Jilin/The Yinma River Basin	Suburban	125.467	44.55	Chen et al.,2018b
653	598.72	25.25	23.38	16.66	9.31	40.24	50.63	97.42	67.15	48.93	63.34	17.59	17.93	17.27	15.55	26.53	35.88	15	Jilin/The Yinma River Basin	Suburban	125.75	44.6833	Chen et al.,2018b
654	795.08	39.28	31.27	19.15	21.6	54.57	27.49	127.05	92.95	53.36	91.77	32.99	20.03	22.07	18.64	28.77	54.47	15	Jilin/The Yinma River Basin	Suburban	125.55	44.7667	Chen et al.,2018b
655	198.80(Σ15PAHs)	60.1	1.9		12.5	43.7	2.7	17.1	12.1	9.9	6.5	14.4	3	6.6	1.8	5.3	4.2	1	Liaoning/Baoxin Niujiawan	Suburban	121.676	42.0283	Wang,2007
656	559.90(Σ15PAHs)	147.6	3.5		11.6	85	10.7	66.1	50	46.5	22.7	32.6	19.2	32.7	6	9	35.9	1	Liaoning/Baoxin Niujiawan	Suburban	121.644	42.0294	Wang,2007
657	242.00(Σ15PAHs)	25.3	1.7		19.8	106.1	5.6	25.2	16.2	5.6	4.6	18.9	2.4	4.3	1.7	4	3	1	Liaoning/Changhai County	Suburban	122.591	39.2698	Wang,2007
658	264.30(Σ15PAHs)	41.9	2.1		16.4	73.9	4	33.8	19.9	5.3	5.6	38.7	4.6	7.3	2.1	5.3	8	1	Liaoning/Changhai County	Suburban	122.576	39.2866	Wang,2007
659	184.80(Σ15PAHs)	54.8	2.8		7.6	38.3	3	15.3	9.5	8.4	11.7	7.6	4.8	6.2	3.5	11.8	4.3	1	Liaoning/Changhai County	Suburban	122.545	39.295	Wang,2007
660	484	96	ND	3	35	215	21	104	53	ND	9	7	5	3	ND	4	17	41	Liaoning/Changtu	Suburban	124.115	42.8024	Cao et al.,2013
661	170	10	0	10	10	20	50	40	20	10	ND	ND	ND	ND	ND	ND	ND	1	Liaoning/Dadong District	Suburban	123.461	41.864	Sun et al.,2012
662	2270	20	50	40	20	20	460	20	80	520	180	210	160	70	60	0	360	1	Liaoning/Dadong District	Suburban	123.476	41.8155	Sun et al.,2012
663	407.00(Σ14PAHs)		3		21	105	7	63	52	26	15	40	11	23	3	15	23	5	Liaoning/Dalian	Suburban	121.567	38.9663	Wang et al.,2007a
664	360.00(Σ15PAHs)	50	2		10	51	5	41	41	21	14	29	14	27	5	20	29	3	Liaoning/Dalian City soil	Suburban	121.687	38.8987	Wang et al.,2007b
665	471.00(Σ15PAHs)	65	3		21	105	7	63	52	26	15	40	11	23	3	15	23	5	Liaoning/Dalian Suburb	Suburban	121.562	38.9483	Wang,2007
666	600	10	10	10	0	10	90	10	20	100	50	20	100	80	70	20	0	1	Liaoning/Dongling District	Suburban	123.571	41.9021	Sun et al.,2012
667	2240	0	0	10	0	20	330	330	750	20	140	ND	350	140	20	40	90	1	Liaoning/Dongling District	Suburban	123.679	41.8051	Sun et al.,2012
668	70	0	0	0	10	0	10	10	0	30	0	ND	ND	ND	10	ND	ND	1	Liaoning/Hunnan New District	Suburban	123.508	41.8029	Sun et al.,2012
669	330	0	0	10	0	10	50	0	10	110	30	20	30	10	30	10	10	1	Liaoning/Hunnan New District	Suburban	123.426	41.7789	Sun et al.,2012
670	400	60	10	10	0	10	70	50	10	50	20	10	40	30	20	0	10	1	Liaoning/Hunnan New District	Suburban	123.485	41.7915	Sun et al.,2012
671	214.00(Σ15PAHs)	78.9	1.7		14.1	42.5	2.4	14.1	7.9	5.2	5.6	18.2	3.8	5.3	3.4	10.3	4.4	1	Liaoning/Liaoning Fuxin Ulanmu	Suburban	121.447	42.3173	Wang,2007
672	375.3	2.9	ND	44.9	50.3	49.8	3.4	43.3	15.6	2.8	87.2	22.9	10.7	9.8	2.3	16.6	12.8	14	Liaoning/Shenbei area,Shenyang City,woodland	Suburban	123.728	42.0547	Li et al.,2017
673	2220	50	50			250	60	260	340			340	110	340	40	120	100	91	Liaoning/Shenfu irrigation area	Suburban	123.909	41.9044	Li et al.,2008b
674	254.8	3.6	ND	45.6	46.5	39.8	2	22.5	8.9	48.8	1.5	11.7	5.8	5.3	1.8	4.5	6.6	34	Liaoning/Shenyang City,Shenbei New District	Suburban	123.369	42.0383	Li et al.,2018
675	209.9	2.1	ND	48.8	50.9	39.9	2.1	16.2	5	24	0.8	6.3	2.7	2.7	1.2	3.8	3.3	21	Liaoning/Shenyang New Distric	Suburban	123.537	42.0525	Li et al.,2018
676	245	57	ND	4	21	99	10	56	24	ND	35	7	5	3	2	ND	2	46	Liaoning/Tieling	Suburban	123.682	42.224	Cao et al.,2013
677	243	85.8	1.62	7.51	26.2	56.8	4.1	11	7.17	2.03	6.1	16.1	3.16	2.82	0.85	6.07	5.92	7	Qinghai/Qinghai Lake soil	Suburban	100.184	36.5319	Xie et al.,2014
678	194																	42	Qinghai/Qingzang Plateau	Suburban	101.731	36.6271	Xie et al.,2014
679	573.35	0.63	0	0	0.8	12.9	5.11	51.01	51.19	66.87	108.4	79.31	35.66	65.58	9.74	41.35	60.82	4	Shaanxi/Baxingtan,Xianyang	Suburban	108.68	34.2974	Wang et al.,2016
680	75.94	0.05	0	0	0.29	4.76	0.28	9.49	3.37	6.57	9.69	24.62	2.19	1.77	1.32	4.14	7.4	27	Shaanxi/Caojiazhai,Xianyang	Suburban	108.691	34.3016	Wang et al.,2016
681	144	18	2	1	2	13	2	14	10	5	15	17	9	9	5	11	12	5	Shaanxi/Xi'an	Suburban	108.549	34.1224	Zhou et al.,2012a
682	210.31	0.3	0.01	0	0.53	7.03	1.61	20.49	16.87	23.32	32.64	37.18	11.3	19.44	3.57	14.43	21.62	59	Shaanxi/Xianyang	Suburban	108.098	34.4828	Wang et al.,2016
683	157	5.31	3.61	4.47	10.4	19.9	1.66	13.1	7.75	3.47	15.6	37.9	19.9	10.5	9.52	15.5	12.4	12	Shandong/Jinan City	Suburban	117.338	36.9976	Yuan et al.,2015b
684	597.4	38.5	115.8	76.1	26.9	56.3	10	32.3	55	12.3	24.7	89	12.1	15.1	1.3	26	5.9	59	Shandong/Qingdao City,suburb	Suburban	119.984	36.2457	Ge et al.,2017a
685	284.6	106	3.2	3.5	11.6	53.7	4.7	24.2	34.7	3.5	8.7	8.4	0.4	3.9	2.8	7.6	7.7	31	Shandong/The Yellow River Delta region,Bincheng District,Binzhou City	Suburban	118.019	37.4676	Xie et al.,2012
686	626	18.9	1.53	1.47	3.95	45.2	6.18	97.3	72.2	36.6	62.2	93.6	27.1	50.6	12.4	48.8	47.1	36	Shanghai	Suburban	121.3	31.4061	Jiang et al.,2009
687	665.8	18.9	1.5	1.5	4	45.7	6.4	97.3	72.2	40.3	62.2	93.6	29.7	56.2	11.6	55.8	53.9	36	Shanghai/Agricultural soil	Suburban	121.247	31.2488	Jiang et al.,2011
688	928.16																	70	Shanghai/Farmland next to the main line	Suburban	121.335	31.3298	Zhang et al.,2019
689	1172.7	5.1	9.8	3.9	4.2	66.4	18	169	137.3	87.7	78	163.9		108.4	39.3	165.8	115.9	48	Shanghai/Northern Suburb	Suburban	121.439	31.3702	Sun et al.,2008
690	865.1	98.9		16.3	9.1	79.2	9.6	121.6	115.1	57.2	61.5	69.2	16.7	71.3	27.6	43.7	68.1	1	Shanghai/Sample ID101	Suburban	121.286	31.4601	Ying et al.,2010
691	81.5	25.6		1	9.1	20.1	0.9	2.5	3.5	2.5	1.1	1	1.5	3.3	3.2	3.2	3	1	Shanghai/Sample ID201	Suburban	121.199	31.3974	Ying et al.,2010
692	418.9	27.6		1	9.1	49.4	0.9	62.1	62.9	25.2	41.1	58.6	19.3	29.7	7.6	3.2	21.2	1	Shanghai/Sample ID202	Suburban	121.301	31.3994	Ying et al.,2010
693	64.1	12.3		1	9.1	16	0.9	2.5	3.5	2.5	1.1	1	1.5	3.3	3.2	3.2	3	1	Shanghai/Sample ID301	Suburban	121.101	31.3002	Ying et al.,2010
694	64.5	15		1	9.1	13.7	0.9	2.5	3.5	2.5	1.1	1	1.5	3.3	3.2	3.2	3	1	Shanghai/Sample ID302	Suburban	121.199	31.2979	Ying et al.,2010
695	224.5	36.5		1	9.1	36.6	5.3	13.4	27.2	11.2	7.6	22	11.7	27.7	3.2	3.2	8.8	1	Shanghai/Sample ID401	Suburban	121.101	31.1985	Ying et al.,2010
696	203.3	1.8		1	9.1	24.5	0.9	11	26.5	10.4	24.4	36.4	12.3	28.4	3.2	3.2	10.2	1	Shanghai/Sample ID402	Suburban	121.202	31.1983	Ying et al.,2010
697	2554.6	32		15.9	30.5	148.8	31.4	353.3	310.9	197.7	200.7	254.5	115.9	330	101.3	193.9	237.8	1	Shanghai/Sample ID407	Suburban	121.697	31.1972	Ying et al.,2010
698	272.7	24.7		6.2	9.1	36.5	2.9	29	15.1	10.8	15	24.8	8.6	59.3	3.2	15.4	12.1	1	Shanghai/Sample ID501	Suburban	120.902	31.0972	Ying et al.,2010
699	312	61.4		1	9.1	34.2	2.4	23.7	22.1	7.5	13.2	21.7	7.8	81.2	3.2	11.7	11.8	1	Shanghai/Sample ID504	Suburban	121.199	31.0966	Ying et al.,2010
700	430.9	23.7		1	9.1	34.5	3.2	58.8	48.6	25.8	33	44.6	17.3	47.1	15.8	28.4	40	1	Shanghai/Sample ID505	Suburban	121.301	31.0985	Ying et al.,2010
701	799.9	37.8		14.3	9.1	61.4	14.9	95.8	95.9	53.2	57.7	73.9	34.6	85.1	32.4	61.3	72.5	1	Shanghai/Sample ID506	Suburban	121.399	31.0983	Ying et al.,2010
702	638.2	27.7		6.3	9.1	60.5	9.3	82.1	77.2	42.3	49.8	60.2	33.2	55.1	24.5	43.8	57.1	1	Shanghai/Sample ID507	Suburban	121.5	31.0981	Ying et al.,2010
703	81.3	13.3		1	9.1	14.4	0.9	12.7	9.2	2.5	3	1	1.5	3.3	3.2	3.2	3	1	Shanghai/Sample ID509	Suburban	121.699	31.0977	Ying et al.,2010
704	648.4	25.3		9.8	28.4	66.5	12.7	85.1	81	46	48.6	55.1	25.8	58.4	19.1	39.4	47.2	1	Shanghai/Sample ID510	Suburban	121.801	31.0953	Ying et al.,2010
705	122.9	24.7		1	9.1	28.5	2.5	21.4	11.5	2.5	6.5	1	1.5	3.3	3.2	3.2	3	1	Shanghai/Sample ID601	Suburban	121	30.9996	Ying et al.,2010
706	189.8	21.9		7.2	9.1	28.7	2.8	18.8	17.4	10.9	11.8	13.1	6.7	12.9	3.2	11.8	13.5	1	Shanghai/Sample ID603	Suburban	121.199	30.9991	Ying et al.,2010
707	6103.3	22.2		12.6	44.6	267.2	66.6	840.8	798.1	509	481.6	631.4	296.1	791.2	265.6	482.8	593.5	1	Shanghai/Sample ID605	Suburban	121.399	30.9987	Ying et al.,2010
708	297.8	10.2		1	9.1	24.7	5.1	41.4	35.7	27.3	22	31.2	11.8	27.4	7.8	19.8	23.3	1	Shanghai/Sample ID608	Suburban	121.699	30.996	Ying et al.,2010
709	162.3	15.9		1	9.1	16.7	1.8	23.2	17.9	9.5	11.9	13.3	5.2	11.5	3.2	10.2	11.9	1	Shanghai/Sample ID609	Suburban	121.801	30.9979	Ying et al.,2010
710	455.6	31.4		5.7	21	39.5	5.6	57.1	45	27.4	35.9	50.3	17.8	39	12	31.3	36.6	1	Shanghai/Sample ID701	Suburban	121.101	30.8998	Ying et al.,2010
711	316.2	36.2		4.4	9.1	27.3	2.1	40.9	29.7	17.5	23.1	29.6	12.5	31.3	7.6	22.9	22	1	Shanghai/Sample ID703	Suburban	121.301	30.8994	Ying et al.,2010
712	399.9	40		4	20.2	32.7	3.9	44	41.5	22.7	29	36.1	15.1	38.7	10.5	28.3	33.2	1	Shanghai/Sample ID704	Suburban	121.399	30.8991	Ying et al.,2010
713	88.5	11.3		1	9.1	12.9	0.9	9.9	9.2	2.5	5.5	8.1	1.5	7.2	3.2	3.2	3	1	Shanghai/Sample ID705	Suburban	121.5	30.8989	Ying et al.,2010
714	345	34.6		1	9.1	35.2	4.8	48.1	39.2	20.2	25.3	29.4	12.3	30.4	9.4	21.6	24.4	1	Shanghai/Sample ID706	Suburban	121.598	30.8987	Ying et al.,2010
715	1266.4	43.8		1	9.1	80.2	8	200.6	154	90.4	107.3	133.5	56.4	137.3	42.8	92.9	109.1	1	Shanghai/Sample ID803	Suburban	121.402	30.7974	Ying et al.,2010
716	159.3	68.6		1	9.1	26	0.9	2.5	19.2	2.5	14.3	1	1.5	3.3	3.2	3.2	3	1	Shanghai/Sample IDA03	Suburban	121.598	31.5979	Ying et al.,2010
717	807	6.56	2.47	3.9	5.31	50	8.4	164	119	90.1	105	86.2	33.2	43.8	7.31	36.9	44.6	154	Shanghai/Suburb	Suburban	121.369	30.9846	Miao,2013; Wang et al.,2013
718	226.74	37.65	21.37	6.5	7.57	1.91	14.99	44.53	8.99	11.1	11.67	15.17	15.6	18.09	5.07	ND	6.53	35	Shanxi/Licheng sewage irrigation area	Suburban	113.393	36.5057	Liu et al.,2017
719	1970.63	21.38	4.83	27.95	14.02	160.12	38.73	239.82	179.5	173.67	159.08	268.38	116.67	182.33	84.85	150	149.33	7	Shanxi/Taiyuan,Shanglan Village	Suburban	112.451	38.0138	Gao,2016
720	202	27	43	24	13	11	1.1	11	10	3.9	2.9	9.7	3.2	6.5	25	5.4	4.2	247	Shanxi/Xinzhou	Suburban	112.729	38.4165	Zhao et al.,2014
721	192.2	30.59	0.42	1.85	7.96	23.54	2.64	16.41	13.15	6.09	10.42	6.35	3.78	7.61	7.61	29.28	27.01	11	Sichuan/Mianyang Aba	Suburban	102.958	32.0746	Ke et al.,2013
722	616.9	3.5	29.5		139.8	96.7	3	5.1	54.8	76.2	ND	116.5	ND	ND	ND	ND	91.8	5	Sichuan/Shunqing District,Nanchong City	Suburban	106.104	30.8204	Shi et al.,2010
723	1840																	40	Tianjin	Suburban	117.126	38.8527	Zuo et al.,2007
724	613.1	68	35	4	13	131	12	255	154	69	98	118	43	87	70	33	106	60	Tianjin	Suburban	117.2	39.0887	Shao et al.,2015
725	624.7	18.37	4.43	1.8	55.61	31.85	12.22	21.25	47.41	26.01	46.79	101.55	85.99	54.99	33.98	27.26	55.2	11	Tianjin	Suburban	117.13	39.0389	Shi et al.,2017
726	904	41.3	3.95	5.34	12	124	129	133	81.3	37.5	81.8	82.3	34.2	38.2	8.5	45.6	46.2	1	Tianjin/Beichen	Suburban	117.133	39.2248	Zhu et al.,2014
727	1083	264.6	7.9	10.9	29.4	173.3	42.4	122.3	94.3	44.7	96.7	43	112.3	41	ND	ND	ND	4	Tianjin/Dangchen,Site A	Suburban	116.935	39.0903	Tao et al.,2004
728	6248	969.3	38.6	23.9	47.8	498	448.1	712	544	356.7	624.3	519.7	374.7	331.7	111	312.7	336	4	Tianjin/Dengdian,Site B	Suburban	117.143	39.0483	Tao et al.,2004
729	699	23.6	2.82	1.68	6.46	86.9	90.4	102	74.5	45.8	69.6	65.1	10	20.6	9.33	44.7	45.3	1	Tianjin/Dongli	Suburban	117.305	39.0877	Zhu et al.,2014
730	142	7.18	ND	ND	2.03	19	19.6	16.9	12.5	6.1	13.9	12.9	4.5	7.06	2.23	8.16	8.71	1	Tianjin/Jinghai (Outside suburbs)	Suburban	116.966	38.9483	Zhu et al.,2014
731	708	25.1	3.07	ND	5.8	61.3	62.2	70	52.5	36.3	63.4	73.2	8.6	44.7	17.2	92.5	92	1	Tianjin/Jinnan	Suburban	117.355	38.9364	Zhu et al.,2014
732	382	12	1.98	ND	3.24	46.3	46.9	57.5	50.9	19.3	36.9	30.5	4.2	20	3.51	25	23.5	1	Tianjin/Jixian	Suburban	117.397	40.0482	Zhu et al.,2014
733	772.94	261.72	153.99	22.99	159.86	44.09	7.15	26.97	18.53	14.2	18.5	22.02	4.22	5.75	ND	ND	12.96	1	Tianjin/Sample S10	Suburban	117.04	39.1921	Xu et al.,2018
734	259.93	47.6	8.66	8.64	92.07	26.8	4.06	10.37	29.15	4.76	6.35	11.36	ND	2.12	ND	ND	8	1	Tianjin/Sample S11	Suburban	117.632	39.5732	Xu et al.,2018
735	175.74	21.68	14.31	2.04	53.86	20.02	2.91	10.24	11.81	5.85	6.82	12.77	ND	4.71	ND	ND	8.72	1	Tianjin/Sample S6	Suburban	116.97	39.498	Xu et al.,2018
736	296.09	29.55	ND	4.06	47.81	24.01	3.11	18.46	31.48	14	14.92	25.65	6.34	16.71	ND	36.34	23.66	1	Tianjin/Sample S7	Suburban	117.05	39.486	Xu et al.,2018
737	229.25	26.01	ND	2	42.92	39.43	3.26	14.78	26.18	10.71	15.46	22.42	4.15	7.67	ND	ND	14.26	1	Tianjin/Sample S8	Suburban	117.015	39.3747	Xu et al.,2018
738	286	13.94	ND	15.31	70.9	28.04	4.29	20.1	21.47	11.94	16.13	42.23	6.14	10.37	ND	ND	25.15	1	Tianjin/Sample S9	Suburban	117.14	39.3747	Xu et al.,2018
739	619.9																	87	Tianjin/Suburban areas	Suburban	117.329	39.0865	Lv et al.,2010
740	1490	56	6.33	3.54	11.2	139	144	236	183	104	132	117	18.6	11.8	22.3	99.9	101	1	Tianjin/Xiqing	Suburban	116.992	39.1528	Zhu et al.,2014
741	1083	264.6	7.9	10.9	29.4	173.3	42.4	122.3	94.3	44.7	96.7	43	112.3	41	ND	ND	ND	4	Tianjin/Xiqing Distract,Dangchen	Suburban	116.928	39.0867	Tao et al.,2004
742	6248	969.3	38.6	23.9	47.8	498	448.1	712	544	356.7	624.3	519.7	374.7	331.7	111	312.7	336	4	Tianjin/Xiqing Distract,Dengdian	Suburban	117.133	39.0412	Tao et al.,2004
743	614	336	6.78	43.1	99.8	99.4	7.95	9.36	6.51	0.74	1.28	1.19	0.47	0.39	0.08	0.47	0.36	7	Tibet/Cuo'e lake soil	Suburban	91.5052	31.3709	Xie et al.,2014
744	170	93.8	1.49	8.16	22.2	32.8	1.62	3.89	2.47	0.38	0.51	0.72	0.49	0.32	0.08	0.51	0.52	7	Tibet/Namucuo North soil	Suburban	90.7297	30.1511	Xie et al.,2014
745	60.6	23.4	0.49	2.31	8.01	17.8	1.51	2.68	1.77	0.39	0.4	0.59	0.28	0.21	0.06	0.34	0.3	7	Tibet/Namucuo South soil	Suburban	90.9587	30.7521	Xie et al.,2014
746	284																	5	Tibet/Naqu City	Suburban	92.062	31.494	Ma et al.,2015
747	201	97.3	1.67	10.6	23.7	41.9	2.11	5.32	3.35	1.56	2.37	2.61	1.92	1.72	0.38	2.08	2.34	48	Tibet/Southeastern Tibetan Plateau	Suburban	94.5851	29.661	Yang et al.,2013
748	9.79(Σ15PAHs)		0.279	0.9	2.3	4.35	0.554	0.569	0.364	0.05	0.123	0.117	0.092	0.032	0.006	0.027	0.031		Tibet/Sub-area1	Suburban	88.7	34	Tao et al.,2011
749	14.10(Σ15PAHs)		0.336	0.791	2.83	6.72	0.43	1.46	0.908	0.064	0.162	0.1	0.116	0.045	0.003	0.037	0.052		Tibet/Sub-area2	Suburban	92.9	34.7	Tao et al.,2011
750	32.20(Σ15PAHs)		0.993	1.92	7.38	14.8	0.879	2.78	1.56	0.209	0.35	0.317	0.415	0.207	0.016	0.176	0.241		Tibet/Sub-area3	Suburban	91.9	31.49	Tao et al.,2011
751	34.10(Σ15PAHs)		1.1	2.15	7.8	13.4	0.797	2.91	1.8	0.286	0.846	0.806	0.831	0.353	0.038	0.376	0.527		Tibet/Sub-area4	Suburban	99.5	35.6	Tao et al.,2011
752	51.80(Σ15PAHs)		0.86	1.71	6.25	11.7	0.72	2.42	1.46	0.2	0.53	0.49	0.53	0.23	0.23	0.02	0.32	88	Tibet/The Qinghai-Tibetan plateau	Suburban	84.8678	32.9027	Tao et al.,2011
753	59.9																	41	Tibet/The Tibetan Plateau	Suburban	93.1118	31.9333	Wang et al.,2014a
754	6.04	0.436	0.0608	0.1795	0.6588	2.3154	1.5461	0.6962	0.6827	0.195	0.2973	0.216	0.0567	0.015	0.02	0.0145	0.01	27	Tibet/Tibet Plateau	Suburban	84.1513	31.6301	Yuan et al.,2014a
755	333	ND		1.53	ND	6.6	0.84	12.81	6.61	26.15	16.21	13.59	18.46	6.75	3.82	ND	ND	15	Xinjiang/Urumqi	Suburban	87.6103	43.7623	Maimaiti et al.,2016
756	779.592																	10	Yunnan/Dianchi	Suburban	102.764	24.8981	Li et al.,2015
757	1080																	10	Yunnan/Dianchi	Suburban	102.762	24.9002	Li et al.,2015
758	924.898																	10	Yunnan/Dianchi	Suburban	102.763	24.9012	Li et al.,2015
759	445	9.58	0.83	1.24	3.48	37.4	8.15	94.2	49.2	51.1	42.2	46.2	23.8	30.2	3.51	17.7	26.6	211	Zhejiang	Suburban	119.884	30.3284	Sun,2012
760	615.80(Σ10PAHs)				305.2	43.47	8.952	65.37	50.4	19.01	2.539		11.37	33.48			75.96	1	Zhejiang/Banshanqiao Banshan Bridge,Hangzhou	Suburban	120.187	30.35	Chen et al.,2004a
761	329.2																		Zhejiang/Huangyan district,Beiyang	Suburban	121.118	28.6207	Ping et al.,2019
762	396																		Zhejiang/Huangyan district,Chengjiang	Suburban	121.216	28.6341	Ping et al.,2019
763	326.4																		Zhejiang/Huangyan district,Ningxi	Suburban	120.983	28.5946	Ping et al.,2019
764	336.7																		Zhejiang/Huangyan district,Shangyang	Suburban	121.395	28.5997	Ping et al.,2019
765	343.6																		Zhejiang/Huangyan district,Toutuo	Suburban	121.153	28.632	Ping et al.,2019
766	379.2																		Zhejiang/Huangyan district,Xinqian	Suburban	121.224	28.6629	Ping et al.,2019
767	512.5																		Zhejiang/Huangyan district,Yuanqiao	Suburban	121.26	28.5556	Ping et al.,2019
768	350.20(Σ15PAHs)	82.3		21	43.5	82.1	2.9	19.8	31.2	13.4	9.8	16.7	4.7	7.4	1.2	8.8	5.9	21	Zhejiang/Qiantang River near Qiantang River	Suburban	119.957	30.0234	Zhu et al.,2008
769	1118.2	68.2	14	13.8	39.1	228.7	186.1	147.3	128	59.2	67.2	82.5	18.3	47.1	1	1	10.1	59	Zhejiang/Taizhou	Suburban	121.422	28.6409	Tang et al.,2010a
770	568.64	15.02	2.7	3.12	9.77	63.19	6.78	53.19	38.62	22.55	33.46	58.12	4.73	19.86	48.61	124.82	64.12	129	Zhejiang/Taizhou,Wenling	Suburban	121.612	28.3259	Cha,2015
771	397	15.8		1.4	5.4	55.5	4.7	75.9	32.3	26.7	36.7	19.2	17.8	36.2	5.8	27.7	35.7	30	Zhejiang/The Yangtze Delta	Suburban	119.757	30.3004	Ping et al.,2007
772	33.2	0.36	1.07	0.84	0.24	1.63	1.29	0.99	0.16	4.43	0.32	2.72	2.09	7.51	0.27	8.27	0.99	65	Zhejiang/The Yangtze Delta	Suburban	119.921	29.9391	Xing et al.,2006
773	219.50(Σ10PAHs)				46.96	33.34	6.635	37.32	27	9.13	<DL		4.59	16.53			38.03	1	Zhejiang/Yiqiao Yiqiao Town,Hangzhou City	Suburban	120.201	30.0692	Chen et al.,2004a
774	59.71(Σ10PAHs)				17.83	16.33	1.982	13.1	6.778	1.579	2.103		<DL	<DL			<DL	1	Zhejiang/Yuanpu,Hangzhou	Suburban	120.133	30.1263	Chen et al.,2004a
775	1030.2																	6	Jiangxi/Nanchang County,Nanchang	Suburban	115.946	28.5501	Fan et al.,2009
776	249	75	7	11	17	183	25	247	181	120	204	169	95	104	32	57	92	14	Beijing	Urban/business district	116.383	39.9074	Li et al.,2006
777	1228.05	24.79	13.77	7.34	13.77	115.71	24.79	160.71	126.735	83.5714	111.12	123.06	116.63	92.75	21.12	91.83	90.91	233	Beijing	Urban/business district	116.383	40.0857	Peng,2009
778	1097.86																	19	Beijing	Urban/business district	116.829	40.0529	Peng,2009
779	1811.18																	22	Beijing	Urban/business district	116.32	39.8669	Peng,2009
780	1283.62																	40	Beijing	Urban/business district	116.374	39.8456	Peng,2009
781	809.92																	47	Beijing	Urban/business district	116.387	40.012	Peng,2009
782	1265.16																	124	Beijing	Urban/business district	116.492	39.7989	Peng,2009
783	1228	26.1	15.1	8.2	14.9	116.3	25.4	160.7	127.3	83.9	111.4	123.7	117	93.6	21.2	92.4	90.8	233	Beijing	Urban/business district	116.345	39.9919	Peng et al.,2011
784	485	35.8	2.59	5.43	6.28	15.9	4.07	31.9	20.1	22.3	37.6	51.7	21.8	74.3	15.6	53.4	87	161	Beijing	Urban/business district	116.402	40.0021	Wang et al.,2009a
785	11.81																	20	Beijing	Urban/business district	116.401	39.9145	Wang et al.,2011
786	1082.6	1.7	3.4	0.7	7	70.1	12.5	111.2	84.1	78.3	88.2	169.1	67.9	98.4	33.9	144.6	111.5	127	Beijing	Urban/business district	116.36	39.6918	Liu et al.,2010a
787	2120	153	30	64	66	207	220	253	217	84	128	107	253	107	43	61	107	6	Beijing	Urban/business district	116.758	40.0924	Ma et al.,2005b
788	1040.8																	140	Beijing	Urban/business district	116.654	39.7052	Qiao et al.,2010
789	2661.8	130.9	56.3	24.2	98.5	48.7	471.8	379.6	288.7	167.4	315.9	196.7		213.3	ND	144.6	125.6	5	Beijing/B7 (Next to the restaurant)	Urban/business district	116.348	39.7398	Tang et al.,2004
790	2066.2																	9	Beijing/Business area (BA)	Urban/business district	116.415	39.8896	Liu et al.,2010a
791	1228																	233	Beijing/Inside the 5th ring roads	Urban/business district	116.359	39.903	Peng et al.,2016a; Peng et al.,2016b
792	140.00(Σ15PAHs)		2.34	8.2	15.53	26.22	2.34	18.9	15.28	5.71	8.93	8.35	11.13	7.61	0.58	3.36	4.83	48	Beijing/Yanqing County	Urban/business district	115.967	40.455	Li et al.,2013
793	754																	5	Chongqin	Urban/business district	108.419	30.8068	Ma et al.,2015
794	578.1																	64	Fujian/Fuzhou	Urban/business district	119.321	26.0752	Ni et al.,2010
795	0.57(Σ15PAHs)																	50	Fujian/Fuzhou	Urban/business district	119.301	26.086	Ni et al.,2012
796	853																	5	Fujian/Ningde City	Urban/business district	120.212	27.3271	Ma et al.,2015
797	408.80(Σ15PAHs)	1.7		0.4	2.2	48.5	10	55.7	44.5	50.7	19.1	14	10.2	20.2	2.7	75.9	53.2	33	Fujian/Quanzhou	Urban/business district	118.611	24.8933	Lin et al.,2011
798	603																	5	Fujian/Xiamen City	Urban/business district	118.161	24.7425	Ma et al.,2015
799	215	25	2.7	5.2	19	29	2.6	19	19	13	11	19	10	11	2.5	16	13	26	Fujian/Xiamen Island	Urban/business district	117.959	24.7903	Cai et al.,2012
800	705	21	8.5	7.6	11	57	8.9	69	61	53	54	76	52	63	20	83	59	25	Fujian/Xiamen the mainland	Urban/business district	118.132	24.4897	Cai et al.,2012
801	2880																	3	Fujian/Xiamen,commercial area	Urban/business district	118.107	24.4747	Lu et al.,2008
802	1648.5																	5	Fujian/Xiamen,Hexiang West Commercial Street	Urban/business district	118.106	24.4744	Lu et al.,2008
803	4111.42																	5	Fujian/Xiamen,Zhongshan Road Pedestrian Street	Urban/business district	118.093	24.4623	Lu et al.,2008
804	249.21	31.77	1.18	1.1	3.49	18.22	2.79	23.26	17.15	16.76	22.05	46.35	7.21	9.99	2.88	25.29	19.72		Gansu/Lanzhou	Urban/business district	103.839	36.0577	Dong,2010
805	321.00(Σ15PAHs)		2.8	1.5	8.5	33	5	35	28	14	35	46	15	17	8	29	44	86	Guangdong/Baoan Distract,Shenzhen	Urban/business district	113.887	22.5634	Ni et al.,2011
806	348.2																	2	Guangdong/Baoan,Shenzhen	Urban/business district	113.891	22.5625	Zhang et al.,2008b
807	333.3																	66	Guangdong/Baoan,Shenzhen	Urban/business district	113.895	22.5798	Cao et al.,2010
808	226.67																	1	Guangdong/Dongguan	Urban/business district	113.766	23.0449	Liu,2005
809	173.35																	1	Guangdong/Foshan	Urban/business district	113.126	23.0161	Liu,2005
810	80.00(Σ15PAHs)		1.1	0.7	5.4	12	2.3	8.7	6.9	2.5	7.9	10	3.6	3.5	1.4	4.8	8.9	8	Guangdong/Futian Distract,Shenzhen	Urban/business district	114.065	22.5298	Ni et al.,2011
811	595.1																	3	Guangdong/Futian,Shenzhen	Urban/business district	114.062	22.5294	Zhang et al.,2008b
812	85																	13	Guangdong/Futian,Shenzhen	Urban/business district	114.065	22.551	Cao et al.,2010
813	291.76																	1	Guangdong/Huadu	Urban/business district	113.232	23.4165	Liu,2005
814	123.09	5.1	1.76	0.73	2.28	18.63	1.21	18.53	11.11	11.54	6.03	22.87	2.5	5.67	1.32	7.98	7.27	42	Guangdong/Huizhou City	Urban/business district	114.397	23.1356	Jin et al.,2009
815	40.05																	1	Guangdong/Jiangmen	Urban/business district	113.091	22.5793	Liu,2005
816	670.00(Σ15PAHs)		2.3	1.3	6.7	57	9	97	68	45	67	99	30	43	18	58	70	85	Guangdong/Longgang Distract,Shenzhen	Urban/business district	114.254	22.7281	Ni et al.,2011
817	652.5																	4	Guangdong/Longgang,Shenzhen	Urban/business district	114.254	22.7249	Zhang et al.,2008b
818	676.8																	75	Guangdong/Longgang,Shenzhen	Urban/business district	114.251	22.7468	Cao et al.,2010
819	155.00(Σ15PAHs)		1	0.8	4.2	14	2.3	18	14	6.5	16	22	6.4	9.2	3	14	22	8	Guangdong/Luohu Distract,Shenzhen	Urban/business district	114.136	22.5549	Ni et al.,2011
820	2553.2																	3	Guangdong/Luohu District,Shenzhen	Urban/business district	114.141	22.5556	Zhang et al.,2008b
821	274.07																	1	Guangdong/Nanhai	Urban/business district	113.164	23.059	Liu,2005
822	129.00(Σ15PAHs)		1.4	0.9	4.7	13	2.1	14	11	5	14	19	5	6.9	3.1	10	20	8	Guangdong/Nanshan Distract,Shenzhen	Urban/business district	113.933	22.5394	Ni et al.,2011
823	520.2																	2	Guangdong/Nanshan,Shenzhen	Urban/business district	113.93	22.5385	Zhang et al.,2008b
824	139.4																	17	Guangdong/Nanshan,Shenzhen	Urban/business district	113.934	22.5526	Cao et al.,2010
825	217.19																	1	Guangdong/Panyu	Urban/business district	113.396	22.9401	Liu,2005
826	84.7																	1	Guangdong/Qingyuan	Urban/business district	113.068	23.6713	Liu,2005
827	207.99																	1	Guangdong/Sanshui	Urban/business district	112.9	23.163	Liu,2005
828	280.5	50.2	5.6	3.9	6.4	55	22.7	22.4	15.2	10.4	17.9	23	17	9.2	6.8	8	6.8		Guangdong/Shantou	Urban/business district	116.638	23.4111	Hao et al.,2004
829	285.5	50.2	5.6	3.9	6.4	39.8	22.7	32.4	15.2	10.4	17.9	35.7	17	9.2	6.8	8	4.3		Guangdong/Shantou City Center	Urban/business district	116.699	23.3977	Hao et al.,2007
830	279.12																	1	Guangdong/Shenzhen	Urban/business district	114.061	22.549	Liu,2005
831	664.7	50.7	1.6	2.7	1.4	71	10.8	68.7	67.2	41.4	73	163.5	14.8	13	12.6	26.9	40.1	36	Guangdong/Shenzhen	Urban/business district	114.062	22.5427	Zhang et al.,2008b
832	290	10	2	1	6	27	5	34	27	15	31	40	12	15	7	24	35	188	Guangdong/Shenzhen	Urban/business district	114.098	22.5234	Zhang et al.,2014a
833	248.00(Σ15PAHs)		2.1	1.2	7.3	24	3.8	31	23	13	26	36	11	14	6.1	21	31	203	Guangdong/Shenzhen	Urban/business district	114.061	22.5501	Ni et al.,2011
834	360																	188	Guangdong/Shenzhen	Urban/business district	113.979	22.6157	Zhang et al.,2016b
835	684.5																		Guangdong/Shenzhen City	Urban/business district	114.063	22.5869	Zhang et al.,2008b
836	906.00(Σ15PAHs)		4.1	2.3	14	72	11	110	76	51	96	141	42	60	23	89	116	23	Guangdong/Shenzhen,commercial area	Urban/business district	114.119	22.7005	Ni et al.,2011
837	470.9																	22	Guangdong/Shenzhen,commercial land	Urban/business district	113.847	22.804	Zhang et al.,2014a
838	924	17.3	4.07	2.31	14.1	72.2	11.2	110	75.9	50.6	95.9	141	41.8	59.8	22.7	89.4	116	23	Guangdong/Shenzhen,commercial land	Urban/business district	114.081	22.5417	Cao et al.,2010
839	159.8																	20	Guangdong/Shenzhen,Luohu	Urban/business district	114.146	22.5643	Cao et al.,2010
840	139.3	8.1	1.4	0.9	5.1	18.3	3.4	18.4	13.5	5.3	10.9	15.3	4.5	6.9	2.1	9.8	15.2	27	Guangdong/Shenzhen,Zone A	Urban/business district	114.531	22.636	Zhang et al.,2016b
841	196.9	11.7	2.1	1.3	5.9	18.9	3.3	22.4	19	7.2	18.4	27.2	8.6	8.9	3.7	15	23.3	34	Guangdong/Shenzhen,Zone B	Urban/business district	114.506	22.604	Zhang et al.,2016b
842	212.2	12.3	2.6	1.2	8.1	23.5	3	20.7	15.7	8.1	19.8	28.5	8.4	10.7	4.2	18.1	27.3	38	Guangdong/Shenzhen,Zone C	Urban/business district	114.085	22.6232	Zhang et al.,2016b
843	479.4	10.7	2.5	1.4	7.5	40.9	7.1	59.5	47.2	28.5	52.4	66.6	20.5	26.1	13.6	40	54.9	61	Guangdong/Shenzhen,Zone D	Urban/business district	114.089	22.5848	Zhang et al.,2016b
844	241.3	5	1	0.8	3.6	20.2	3.9	24	19.6	10.8	33.4	34.4	10.5	11.9	6.1	21	35.2	28	Guangdong/Shenzhen,Zone E	Urban/business district	114.061	22.5655	Zhang et al.,2016b
845	192.76																	1	Guangdong/Shunde	Urban/business district	113.316	22.7977	Liu,2005
846	494.34	22.78	5.43	1.6	6.5	44.59	5.9	58.6	49.63	31.62	50.83	72.3	18.86	32.93	8.94	41.88	41.95	93	Guangdong/The main Shenzhen urban area	Urban/business district	114.062	22.5285	Zhao et al.,2019
847	287.6	42.29	2.45		24.83	70.91	4.12	25.15	25.44	8.22	18.2	19.56	5.3	3.7	1.58	5.34	5.64	10	Guangdong/The Pearl River Delta	Urban/business district	113.598	22.7729	Liu,2005
848	930.09(Σ15PAHs)		8.59	10.2	33.4	188	27.4	127	116	66.5	67.3	109	24.9	46	33.1	17.6	55.1	20	Guangdong/The Pearl River Delta,Dongguan	Urban/business district	113.765	23.0268	Wei et al.,2014
849	210.38(Σ15PAHs)		2.45	1.82	7.28	32.8	3.26	40.9	31.5	15	15.5	29.1	8.91	15.2	1.99	2.08	2.59	11	Guangdong/The Pearl River Delta,Foshan	Urban/business district	113.087	23.0268	Wei et al.,2014
850	548.22(Σ15PAHs)		3.31	8.94	13	80.1	9.48	90.2	72.2	37	41.3	69.5	22.1	38.6	24.9	6.79	30.8	26	Guangdong/The Pearl River Delta,Guangzhou	Urban/business district	113.257	23.1311	Wei et al.,2014
851	77.21(Σ15PAHs)		0.84	2.02	12.1	30.1	1.51	11.1	6.56	1.62	2.27	3.02	1.07	0.95	0.87	2.08	1.1	19	Guangdong/The Pearl River Delta,Heyuan	Urban/business district	114.709	23.7492	Wei et al.,2014
852	75.21(Σ15PAHs)		1.25	2.04	10.2	21.5	0.97	11.4	7.71	2.1	3.51	6.57	1.79	2.04	1.04	1.78	1.31	37	Guangdong/The Pearl River Delta,Huizhou	Urban/business district	114.407	23.1141	Wei et al.,2014
853	115.58(Σ15PAHs)		1.15	1.97	10.8	36.5	1.71	19.3	12	3.63	7.45	10.4	2.47	2.63	1.47	2.27	1.83	25	Guangdong/The Pearl River Delta,Jiangmen	Urban/business district	113.08	22.5812	Wei et al.,2014
854	126.26(Σ15PAHs)		1.51	2.75	15.4	36.8	1.6	19.5	11.7	3.55	8.15	12.6	2.69	2.59	1.4	3.88	2.14	17	Guangdong/The Pearl River Delta,Qingyuan	Urban/business district	113.062	23.6872	Wei et al.,2014
855	94.66(Σ15PAHs)		0.77	0.66	3.78	23.7	2.07	16.4	11.2	3.7	5.58	9.17	2.63	3.55	3.21	3.68	4.56	4	Guangdong/The Pearl River Delta,Shanwei	Urban/business district	115.38	22.7955	Wei et al.,2014
856	80.74(Σ15PAHs)		0.7	0.7	4.38	21.1	0.6	15.8	9.16	2.88	4.39	8.65	2.25	2.57	2.43	2.23	2.9	3	Guangdong/The Pearl River Delta,Shaoguan	Urban/business district	113.606	24.8148	Wei et al.,2014
857	110.51(Σ15PAHs)		0.97	2.23	9.86	28.4	0.89	15.2	9.97	3.02	5.77	10.2	2.34	3.25	4.53	7.43	6.45	8	Guangdong/The Pearl River Delta,Shenzhen	Urban/business district	113.85	22.6324	Wei et al.,2014
858	101.42(Σ15PAHs)		2.07	3.7	19.6	28.7	1.28	8.34	5.92	2.62	5.19	8.45	2.18	2.8	3.35	1.68	5.54	4	Guangdong/The Pearl River Delta,Yangjiang	Urban/business district	111.979	21.8638	Wei et al.,2014
859	96.93(Σ15PAHs)		0.95	2.16	12	30.4	1.01	14.8	8.23	2.83	4.76	8.52	2.17	2.45	1.61	1.95	3.09	8	Guangdong/The Pearl River Delta,Yunfu	Urban/business district	112.052	22.923	Wei et al.,2014
860	202.11(Σ15PAHs)		3.04	4.05	19.5	56	5.26	30.9	19.8	8.47	10.9	17	4.58	5.96	5.65	3.34	7.66	29	Guangdong/The Pearl River Delta,Zhaoqing	Urban/business district	112.461	23.0481	Wei et al.,2014
861	589.95(Σ15PAHs)		11.5	4.88	27	103	18.9	118	101	30.6	36.5	57.8	16.4	25.3	15.7	1.77	21.6	10	Guangdong/The Pearl River Delta,Zhongshan	Urban/business district	113.418	22.5192	Wei et al.,2014
862	331.43(Σ15PAHs)		8.42	1.65	7.91	34	2.61	54	38.7	21.7	8.54	57.3	18.4	26.9	21.4	7	22.9	7	Guangdong/The Pearl River Delta,Zhuhai	Urban/business district	113.515	22.2968	Wei et al.,2014
863	132.00(Σ15PAHs)		3.9	1.7	14	16	2.3	10	8.2	4	12	17	5	6.5	2.8	11	18	8	Guangdong/Yantian Distract,Shenzhen	Urban/business district	109.891	31.0835	Ni et al.,2011
864	160.7																	12	Guangdong/Yantian District,Shenzhen	Urban/business district	114.168	22.6169	Zhang et al.,2008b
865	142.8																	12	Guangdong/Yantian,Shenzhen	Urban/business district	114.226	22.5782	Cao et al.,2010
866	156.13																	1	Guangdong/Zengcheng	Urban/business district	113.791	23.2747	Liu,2005
867	78.52																	1	Guangdong/Zhaoqing	Urban/business district	112.447	23.0582	Liu,2005
868	170.65																	1	Guangdong/Zhongshan	Urban/business district	113.403	22.5362	Liu,2005
869	93.5																	1	Guangdong/Zhuhai	Urban/business district	113.545	22.237	Liu,2005
870	806.11	5.85	0.04	6.38	8.23	132.07	45.37	77.63	112	70.34	67.48	87.84	27.86	64.6	9.09	55.19	36.14	1	Guangxi/Liuzhou Commercial–cum–residential area S15	Urban/business district	109.425	24.2838	Miao et al.,2018
871	501.23	2.47	3.97	0.49	2.73	44.04	13.32	35.64	53.29	42.81	53.12	80.19	23.87	48.11	8.11	51.5	37.56	1	Guangxi/Liuzhou Commercial–cum–residential area S16	Urban/business district	109.44	24.2786	Miao et al.,2018
872	1106.02	15.31	1	0.03	3.95	65.61	11.33	113.61	133.18	113.11	62.59	115.47	51.12	232.05	9.35	116.23	62.09	1	Guangxi/Liuzhou Commercial–cum–residential area S17	Urban/business district	109.441	24.2887	Miao et al.,2018
873	297.45	2.21	1.9	0.55	2.53	31.52	8.36	26.86	40.11	26.18	25.83	39.8	11.58	27.81	4.35	28.65	19.22	1	Guangxi/Liuzhou Commercial–cum–residential area S18	Urban/business district	109.461	24.2917	Miao et al.,2018
874	337.72	10.42	0.07	2	4.89	43.93	6.85	31.02	41.83	25.26	38.12	46.67	14.72	25.45	1.91	24.53	20.05	1	Guangxi/Liuzhou Commercial–cum–residential area S19	Urban/business district	109.448	24.2977	Miao et al.,2018
875	168.2	6.3	2.64	0.12	1.45	18.5	2.93	13.18	20	10.71	16.93	24.98	7.2	14.08	2.19	14.55	12.43	1	Guangxi/Liuzhou Commercial–cum–residential area S20	Urban/business district	109.449	24.3067	Miao et al.,2018
876	151.94	3.52	0.12	0.68	2.27	19.06	3.31	10.14	14.46	9.67	15.41	25.24	6.1	12.76	2.3	14.94	11.96	1	Guangxi/Liuzhou Commercial–cum–residential area S9	Urban/business district	109.422	24.3065	Miao et al.,2018
877	609																	5	Guizhou/Guiyang City	Urban/business district	106.469	26.5545	Ma et al.,2015
878	422																	5	Guizhou/Guiyang City	Urban/business district	106.736	26.5258	Ma et al.,2015
879	537.6	4.1	8.3	11.1	4.4	47.9	3.3	111.9	17.4	31.4	58.3	68	24.8	30.4	43	19.6	53.7	14	Guizhou/Guiyang City	Urban/business district	106.545	26.4716	Hu et al.,2011a
880	149.7	2.2	3.4	1.4	7.7	19.4	1.2	32.4	4.6	8.5	11.8	22.6	6.4	17.9	8	ND	2.2	1	Guizhou/Guiyang City,Huaxi Leizhuang	Urban/business district	106.547	26.4005	Hu et al.,2011a
881	339	3.5	12	0.9	13	33.6	1.1	86.4	45.6	16.5	30.3	37.1	12.8	13.9	12.2	ND	20.2	1	Guizhou/Guiyang City,Xiaoguan	Urban/business district	106.701	26.6168	Hu et al.,2011a
882	256																	5	Guizhou/Zunyi City	Urban/business district	106.209	28.3221	Ma et al.,2015
883	352.347																	3	Hebei/Qinhuangdao	Urban/business district	119.608	39.9435	Jiao et al.,2013
884	173.285																	6	Hebei/Tangshan	Urban/business district	118.182	39.6379	Jiao et al.,2013
885	545.5	57.8	3.9	6.1	14.5	75.8	9	54.9	41.9	23.8	46.1	46	53	34.8	6	34.9	37	302	Hebei/The North China Plain	Urban/business district	114.833	37.3311	Wang et al.,2012c
886	101.083																	9	Hebei/The northern Bohai and Yellow Seas	Urban/business district	119.19	40.0381	Jiao et al.,2013
887	372																	5	Heilongjiang/Harbin City	Urban/business district	126.659	45.5987	Ma et al.,2015
888	3100																	5	Heilongjiang/Harbin City	Urban/business district	126.732	45.7901	Ma et al.,2015
889	658																	5	Heilongjiang/Harbin City	Urban/business district	126.683	45.7599	Ma et al.,2015
890	3256.2																	5	Heilongjiang/Harbin UR1	Urban/business district	126.656	45.6494	Ma and Li,2009
891	254.7																	5	Heilongjiang/Harbin UR2	Urban/business district	126.849	45.7205	Ma and Li,2009
892	233																	5	Heilongjiang/Harbin UR3	Urban/business district	126.75	45.8571	Ma and Li,2009
893	1039.6																	5	Heilongjiang/Harbin UR4	Urban/business district	126.76	45.6704	Ma and Li,2009
894	383.2																	5	Heilongjiang/Harbin UR5	Urban/business district	126.769	45.722	Ma and Li,2009
895	257.1																	5	Heilongjiang/Harbin UR6	Urban/business district	126.295	45.7697	Ma and Li,2009
896	202.2																	5	Heilongjiang/Harbin UR7	Urban/business district	126.53	45.6928	Ma and Li,2009
897	300.5																	5	Heilongjiang/Harbin UR8	Urban/business district	126.861	46.0482	Ma and Li,2009
898	1607.7																	5	Heilongjiang/Harbin UR9	Urban/business district	126.444	45.8036	Ma and Li,2009
899	250																	5	Heilongjiang/Qiqihar City	Urban/business district	124.459	47.7939	Ma et al.,2015
900	433.14	34.21	4.79	4.21	11.56	62.89	38.39	38.06	33.83	17.99	25.35	42.32	38.3	27.02	7.63	28.93	17.66	80	Henan/Kaifeng City	Urban/business district	114.318	34.8094	Zhao,2017
901	193.67	32.23	3.01	2.93	9.18	49.17	18.97	10.72	9.5	9.37	5.14	13.9	12.14	5.61	4.49	1.48	5.83	4	Henan/Kaifeng City,commercial land	Urban/business district	114.347	34.8005	Zhao,2017
902	55																	53	Hongkong	Urban/business district	114.206	22.3527	Zhang et al.,2006
903	169	6.24	2.73	0.53	4.56	16.7	3.57	28	27.1	8.97	16.2	13.35	13.35	9.9		8.26	9.82	8	Hongkong	Urban/business district	114.188	22.3235	Zhang et al.,2006
904	169.00(Σ15PAHs)	6.24	2.73	0.53	4.56	16.7	3.57	28	27.1	8.97	16.2	13.35	13.35	9.9		8.26	9.82	8	Hongkong/Urban soil	Urban/business district	114.199	22.326	Zhang et al.,2005b
905	0.97506																	9	Jiangsu/Drum Tower Square	Urban/business district	118.792	32.0652	Zhang et al.,2018
906	979.59	5.64	11.87	18.9	7.39	93.29	16.5	85.1	82.87	32.27	30.26	146.99	120.64	98.39	103.22	50.69	75.58	180	Jiangsu/Nanjing City,urban area	Urban/business district	118.817	32.0493	Yang et al.,2017
907	3330	28.7	17.3	20.1	18.8	259	58.1	519	429	287	328	443	131	278	52.3	212	254	139	Jiangsu/Nanjing,Urban areas	Urban/business district	118.797	32.0686	Wang et al.,2015a
908	26.93														0.25	1.77	1.18	8	Jiangsu/Xuzhou	Urban/business district	117.251	34.2418	Ge et al.,2008a
909	2468	47	27	24	98	430	375	207	152	96	169	193	107	135	53	196	177	41	Jiangsu/Xuzhou	Urban/business district	117.33	34.2157	Wang et al.,2012b
910	364.18	31.49	14.66	432.21	7.86	23.84	25.68	30.68	11.15	3.94	11.69	6.7	2.15	3.67	1.44	7.05	3.88	270	Jiangxi	Urban/business district	115.877	28.7866	Dong et al.,2016
911	242.64	ND		0.34	2.85	11.84	2.21	38.32	38.78	55.54	21.36	17.33	12.8742	14.4502	6.3	8.57941	13.2582	3	Jiangxi/Xijiang Xingzi County (Puyang Lake Ecological Economic Zone)	Urban/business district	116.046	29.4782	Li,2016
912	2952.8	20	0	23	14	260	12.7	2630	120	255	101.8	1002	139	263	15.3	37	427	1	Jilin/Changchun City,Middle East Market	Urban/business district	125.398	43.8699	Bao,2011
913	2180																	5	Jilin/Jilin City	Urban/business district	126.571	43.9211	Ma et al.,2015
914	119																	5	Jilin/Jilin City	Urban/business district	126.526	43.9108	Ma et al.,2015
915	1170																	5	Liaoning/Anshan City	Urban/business district	123.016	41.1528	Ma et al.,2015
916	214.40(Σ15PAHs)	48.5	1.8		8.7	45.6	3.2	20.6	17.3	10.9	8.7	15.4	6.8	9	3.7	14.7	6.3	1	Liaoning/Changhai County	Urban/business district	122.65	39.2834	Wang,2007
917	242.00(Σ15PAHs)	25.3	1.7		19.8	106.1	5.6	25.2	16.2	5.6	4.6	18.9	2.4	4.3	1.7	4	3	1	Liaoning/Changhai County,Dalian	Urban/business district	122.576	39.2866	Wang,2007
918	184.80(Σ15PAHs)	54.8	2.8		7.6	38.3	3	15.3	9.5	8.4	11.7	7.6	4.8	6.2	3.5	11.8	4.3	1	Liaoning/Changhai,Dalian City	Urban/business district	122.589	39.2813	Wang,2007
919	259.928																	4	Liaoning/Dalian	Urban/business district	121.35	41.2923	Jiao et al.,2013
920	3625.00(Σ15PAHs)	134	24		40	369	61	605	620	275	196	304	149	293	34	301	220	24	Liaoning/Dalian City	Urban/business district	123.393	41.8228	Wang,2007
921	18351.10(Σ15PAHs)	275.6	143.8		177.8	1843.8	447.5	3848.5	3968.9	1530.2	871.9	1067.2	651.8	1413.7	150.5	1693.5	918.2	1	Liaoning/Dalian Dayijunzhao	Urban/business district	121.619	38.9157	Wang,2007
922	341.20(Σ15PAHs)	44.4	2.2		9.1	54	4.7	42.3	41.1	23.4	14	28	14.6	24.1	5.1	32.9	15.9	1	Liaoning/Dalian Development Zone	Urban/business district	121.781	39.0596	Wang,2007
923	393.00(Σ15PAHs)	32	2.3		15.8	88	6.4	57.7	43.8	27.7	18.1	41.4	13	22.7	3.3	12.5	21.3	1	Liaoning/Dalian Development Zone	Urban/business district	121.908	39.07	Wang,2007
924	1914.20(Σ15PAHs)	98.5	14.3		38.5	270.4	36.5	357.1	340.5	35.8	51.8	187.1	92.4	178.8	21.2	183.6	100.1	1	Liaoning/Dalian Haijun Square	Urban/business district	121.67	38.921	Wang,2007
925	443.70(Σ15PAHs)	85.6	3		23.8	97.1	7.1	53.9	46.1	27.2	14.3	31.8	12.1	22.3	3	12.3	16.2	1	Liaoning/Dalian Jinshitan Square	Urban/business district	122.013	39.091	Wang,2007
926	347.80(Σ15PAHs)	24.5	1.8		14.5	77.8	5.5	53.7	46.4	21.6	13.6	31.3	7.5	22.3	2.9	11.9	20	1	Liaoning/Dalian Jinzhou Xiangying Square	Urban/business district	121.723	39.1121	Wang,2007
927	1699.00(Σ15PAHs)	61.5	7.3		23.4	184.2	32.9	274.7	270.4	136.5	95.5	156.1	78.5	164.6	19.2	162.4	110.3	1	Liaoning/Dalian Navy Square	Urban/business district	121.67	38.9214	Wang,2007
928	8155.50(Σ15PAHs)	115.2	25.1		38.1	579.9	91.6	1185.6	1327.6	655.6	595.5	901.6	439.5	1005	105.4	868.7	660.6	1	Liaoning/Dalian Renming Square	Urban/business district	121.622	38.9173	Wang,2007
929	6686.10(Σ15PAHs)	178.2	33.6		48.3	656.1	85.4	1181.7	1220.8	504.1	496.9	652.2	334.8	623.5	69.3	567	369	1	Liaoning/Dalian Renming Square	Urban/business district	121.621	38.9166	Wang,2007
930	6019.60(Σ15PAHs)	182.6	32.4		53.7	682.5	117.4	1044.9	1066.8	534.4	403.3	545.6	256.6	530.7	51	436.7	337.6	1	Liaoning/Dalian Xianglu Reef	Urban/business district	121.609	38.9337	Wang,2007
931	490.975																	4	Liaoning/Dandong	Urban/business district	123.624	40.045	Jiao et al.,2013
932	393.00(Σ15PAHs)	32	2.3		15.8	88	6.4	57.7	43.8	27.7	18.1	41.4	13	22.7	3.3	12.5	21.3	1	Liaoning/Golden Development Zone	Urban/business district	121.789	39.0542	Wang,2007
933	347.80(Σ15PAHs)	24.5	1.8		14.5	77.8	5.5	53.7	46.4	21.6	13.6	31.3	7.5	22.3	2.9	11.9	20	1	Liaoning/Guangzhou Jinzhou Xiangying Square	Urban/business district	121.723	39.1121	Wang,2007
934	2485.30(Σ15PAHs)	123.2	10.1		24.1	243.3	33.7	404.5	419.5	181.7	187.9	233.5	117.1	241.4	25	208.5	148.9	1	Liaoning/Guangzhou Jinzhou Xiangying Square	Urban/business district	121.723	39.1121	Wang,2007
935	640	70	0	20	20	20	180	10	20	80	40	60	30	30	30	0	30	1	Liaoning/Heping District,public square	Urban/business district	123.428	41.7927	Sun et al.,2012
936	77.9783																	4	Liaoning/Huludao	Urban/business district	122.292	40.5041	Jiao et al.,2013
937	443.70(Σ15PAHs)	85.6	3		23.8	97.1	7.1	53.9	46.1	27.2	14.3	31.8	12.1	22.3	3	12.3	16.2	1	Liaoning/Jinshitan Square	Urban/business district	122.001	39.1014	Wang,2007
938	261.40(Σ15PAHs)	45.3	2.3		8.7	40	3.6	29.4	29.6	12.6	11.8	20.6	11.2	18.2	4.5	20.2	14.6	1	Liaoning/Jinshitan Square,Liaoning	Urban/business district	122.013	39.0905	Wang,2007
939	164.621																	5	Liaoning/Jinzhou	Urban/business district	121.74	39.7297	Jiao et al.,2013
940	1000.00(Σ15PAHs)	109	6		28	163	13	149	133	64	39	87	33	61	9	55	51	32	Liaoning/Liaoning City	Urban/business district	121.571	38.9829	Wang,2007
941	1914.20(Σ15PAHs)	98.5	14.3		38.5	270.4	36.5	357.1	340.5	35.8	51.8	187.1	92.4	178.8	21.2	183.6	100.1	1	Liaoning/Liaoning Haijun Square	Urban/business district	121.671	38.9213	Wang,2007
942	1699.00(Σ15PAHs)	61.5	7.3		23.4	184.2	32.9	274.7	270.4	136.5	95.5	156.1	78.5	164.6	19.2	162.4	110.3	1	Liaoning/Liaoning Haijun Square	Urban/business district	121.67	38.922	Wang,2007
943	144.404																	2	Liaoning/Panjin	Urban/business district	124.433	40.3397	Jiao et al.,2013
944	214.40(Σ15PAHs)	48.5	1.8		8.7	45.6	3.2	20.6	17.3	10.9	8.7	15.4	6.8	9	3.7	14.7	6.3	1	Liaoning/Pikou,Dalian City	Urban/business district	122.323	39.4465	Wang,2007
945	2030	0	10	20	20	20	240	10	710	50	210	150	180	250	50	70	110	1	Liaoning/Shenhe District,public square	Urban/business district	123.448	41.814	Sun et al.,2012
946	1510	40	20	20	20	40	360	60	290	150	180	80	180	140	70	40	110	36	Liaoning/Shenyang	Urban/business district	123.432	41.7078	Sun et al.,2012
947	281.8																	101	Liaoning/Shenyang City,Shenbei New District	Urban/business district	123.661	42.0307	Li et al.,2018
948	310	12	3.7	3.5	10	42	4.9	30	31	24	21	51	6.4	19	1.5	29	21	31	Liaoning/The northern Bohai and Yellow Seas	Urban/business district	118.153	39.5584	Jiao et al.,2013
949	207.942																	22	Liaoning/The northern Bohai and Yellow Seas	Urban/business district	120.617	40.5425	Jiao et al.,2013
950	297.473																	3	Liaoning/Yingkou	Urban/business district	122.232	40.6709	Jiao et al.,2013
951	98.7																	5	Liaoning/Yingkou City	Urban/business district	122.224	40.6684	Ma et al.,2015
952	979																	5	Qinghai/Xining City	Urban/business district	101.78	36.6177	Ma et al.,2015
953	8070																	55	Shaanxi/Xi'an	Urban/business district	108.925	34.3539	Zhou,2018
954	1246	76.64	22.16	33.03	48.4	202.4	24.58	143.5	135.3	79.89	116.3	118.4	35.95	60.26	34.02	50.3	65.16	45	Shaanxi/Xi'an	Urban/business district	108.955	34.2582	Bao et al.,2018
955	2052.6	16.8	63.3	62	63	145.2	78.7	351.8	122.4	122.4	147.6	110.2	100.4	97.3	281.2	77.9	109.5	62	Shaanxi/Xi'an	Urban/business district	108.948	34.2821	Wang et al.,2018a; Wang et al.,2018b
956	1610	12	51.1	49.3	49.7	100.3	55.8	300.2	148.3	74.5	92.9	78	73.4	61.6	313.7	58.8	90.8	18	Shaanxi/Xi'an,between the first and second ring roads	Urban/business district	108.982	34.2607	Wang et al.,2018a; Wang et al.,2018b
957	2321.1	19.9	72.3	71.6	73.4	179.4	97	379	257.2	157	184	126.5	113.2	111.2	274.1	84.3	121	34	Shaanxi/Xi'an,between the second and third ring roads	Urban/business district	109.017	34.2675	Wang et al.,2018a; Wang et al.,2018b
958	1893.7	14.1	52.9	50.5	48.9	101.9	53.5	349.4	256	83.7	115.7	111.2	104.4	114.7	243.5	91.6	101.7	10	Shaanxi/Xi'an,the first ring road	Urban/business district	108.967	34.2534	Wang et al.,2018a; Wang et al.,2018b
959	1581.87	128.33	205.3	106.57	ND	219.87	205.21	150.25	176.06	94.22	44.73	24.73	36.12	54.7	25.04	32.96	33.38	38	Shaanxi/Yulin	Urban/business district	109.395	37.8038	Liu et al.,2018b
960	1270																	35	Shandong/Jinan City	Urban/business district	117.038	36.7467	Yuan et al.,2015b
961	1081.22	10.86	14.96	2.41	5.2	24.82	4.7	557.93	14.15	28.65	84.32	13.83	16.49	114.9	66.11	45.72	71.69	54	Shandong/Qingdao City	Urban/business district	120.387	36.0755	Zhang et al.,2016a
962	118	13	3.91	3.76	20.09	14.4	4.21	4.57	3.82	15.13	5.87	5.38	7.73	8.98	7.86	33.62	4.75	61	Shandong/The Yellow River Delta	Urban/business district	118.807	38.0439	Yuan et al.,2014c
963	682.8	202.5	7.8	9.7	21.9	128.9	11.4	59.9	61	16.2	41.2	33.1	8.3	15.5	10.1	25.4	29.8	16	Shandong/The Yellow River Delta region,Bincheng District,Binzhou City	Urban/business district	118.036	37.4593	Xie et al.,2012
964	359.8	124.8	4	4.9	14.1	68.7	6.1	30.4	39	5.8	14.8	12.8	1.9	6	4.1	10.8	11.6	82	Shandong/The Yellow River Delta region,Bincheng District,Binzhou City	Urban/business district	118.044	37.4469	Xie et al.,2012
965	19.8																	5	Shangdong/Rizhao City	Urban/business district	119.412	35.4666	Ma et al.,2015
966	45.6																	5	Shangdong/Yantai City	Urban/business district	121.38	37.5356	Ma et al.,2015
967	1700	28.6		10	19.9	130	26.3	259	220	124	127	177	72.8	181	59.5	118	144	54	Shanghai	Urban/business district	121.488	31.2275	Ying et al.,2010
968	994																	5	Shanghai	Urban/business district	121.399	31.114	Ma et al.,2015
969	1970	19.7	10	10.5	13.5	140	30.1	323	276	256	173	249	104	145	15.5	91.6	113	57	Shanghai	Urban/business district	121.51	31.3075	Wang et al.,2013
970	2158.57	11.94	16.62	9.07	35.06	204.9	43	294.9	336.22	196.01	196.72	99.63	99.63	243.53	53.61	149.25	53.61	5	Shanghai	Urban/business district	121.491	31.2437	Du,2014
971	1970	19.7	10	10.5	13.5	140	30.1	13.5	276	256	173	249	104	145	15.5	91.55	113	57	Shanghai/City	Urban/business district	121.482	31.2379	Miao,2013; Wang et al.,2013
972	2000	25	4.78	6.65	9.32	124	24.4	323	267	157	196	267	111	186	27.7	136	138	8	Shanghai/Commercial area	Urban/business district	121.466	31.2367	Jiang et al.,2009
973	3290																	55	Shanghai/Puxi	Urban/business district	121.496	31.2466	Jiang et al.,2009
974	2000	25	4.78	6.65	9.32	124	24.4	323	267	157	196	267	111	186	27.7	136	138	8	Shanghai/Puxi	Urban/business district	121.451	31.2452	Jiang et al.,2009
975	317.3	17.9		1	9.1	34.9	0.9	40	31.7	16.4	17.3	45.9	24.4	40.5	3.2	10.1	24	1	Shanghai/Sample ID203	Urban/business district	121.399	31.397	Ying et al.,2010
976	778.3	33.6		13	19.8	62	17.3	120.9	94.6	53.2	50.8	71.2	24.5	83.5	23.7	47.7	62.5	1	Shanghai/Sample ID303	Urban/business district	121.301	31.2998	Ying et al.,2010
977	277.8	6.9		1	9.1	31.8	0.9	44.7	49	20.3	23	18.1	12.2	28.7	3.2	9.8	19.1	1	Shanghai/Sample ID304	Urban/business district	121.399	31.2974	Ying et al.,2010
978	6632.5	54.2		1	38.3	434	73.6	1064.4	969.5	468.1	505.4	661.2	295.6	729.8	227.4	501	609	1	Shanghai/Sample ID305	Urban/business district	121.5	31.2972	Ying et al.,2010
979	699.5	10.9		1	9.1	59.2	0.9	89.5	111.4	35.4	61.1	90.1	21.9	74.3	18.1	45.6	71	1	Shanghai/Sample ID306	Urban/business district	121.601	31.297	Ying et al.,2010
980	349.1	1.8		1	9.1	42.7	12.5	34.4	43	22.4	29.1	45.9	9.9	38.9	9.7	22.2	26.5	1	Shanghai/Sample ID403	Urban/business district	121.301	31.1981	Ying et al.,2010
981	3508.4	43.4		1	26.5	214.4	31.8	483.3	394.7	248.1	306.8	407.9	152.3	419.3	136.6	280.3	362	1	Shanghai/Sample ID404	Urban/business district	121.399	31.1979	Ying et al.,2010
982	9750.4	29.9		20.2	43.7	598.3	164.4	1467.5	1266.5	819.8	807.4	1036	441.2	1102.2	387.9	710.9	854.5	1	Shanghai/Sample ID405	Urban/business district	121.5	31.1977	Ying et al.,2010
983	1087.9	52.8		8.4	9.1	80.6	9.5	119.1	117.4	74.8	86.3	109.2	59.9	169	28.6	67.9	95.3	1	Shanghai/Sample ID406	Urban/business district	121.598	31.1975	Ying et al.,2010
984	209.7	26.8		1	9.1	22.4	2.4	29.1	23.4	11.3	14.3	14.8	7	15.5	3.2	10.8	18.6	1	Shanghai/Sample ID508	Urban/business district	121.598	31.0979	Ying et al.,2010
985	31946.1	14.8		187.8	242.9	2299.9	806.7	5194.2	4294.7	2440.5	2225.4	3593.9	1389.4	3126	1187.3	2258.7	2683.9	1	Shanghai/Sample ID604	Urban/business district	121.301	30.9989	Ying et al.,2010
986	14727.2	15.9		155	142.7	1381.8	172.1	2505.9	1999	1012.5	1126.7	1401.5	609.8	1542.7	456.3	988.9	1216.4	1	Shanghai/Sample ID804	Urban/business district	121.301	30.6981	Ying et al.,2010
987	8650	170	10	50	60	640	130	1260	920	580	860	1020	550	670	280	820	800	15	Shanxi/Taiyuan City	Urban/business district	112.543	37.9228	Liu et al.,2008
988	3574.12	84.27	29.36	41.53	29.36	349.92	87.48	452.3	335.53	302.75	302.75	463	150.74	295.16	126.82	242.71	243.13	31	Shanxi/Taiyuan City	Urban/business district	112.51	37.8772	Li,2015b
989	722.35	27.86	6.3	4.14	11.53	76.75	20.62	91.68	71.02	41.58	83.28	89.24	35	52.96	12.31	49.03	49.04	128	Shanxi/Xiangfen County	Urban/business district	111.443	35.8756	Pan et al.,2015
990	186																	5	Sichuan/Anyue City	Urban/business district	105.324	30.1114	Ma et al.,2015
991	164																	5	Sichuan/Chengdu City	Urban/business district	104.617	28.7703	Ma et al.,2015
992	4785	106	7.78	5.91	32.7	307.5	46.5	599	416	326	483	759	397	313	183	457	346	32	Sichuan/Chengdu,Economic region	Urban/business district	104.083	30.6603	Zheng et al.,2018
993	9239	179	29.1	33.4	162	982	413	1121	788	671	470	1353	1039	749	225	572	452	22	Sichuan/Deyang,Economic region	Urban/business district	104.384	31.1356	Zheng et al.,2018
994	41.1																	5	Sichuan/Ganzi State	Urban/business district	101.958	30.0527	Ma et al.,2015
995	152																	5	Sichuan/Guangyuan City	Urban/business district	105.832	32.444	Ma et al.,2015
996	255																	5	Sichuan/Leshan City	Urban/business district	103.751	29.5682	Ma et al.,2015
997	754	36	11.7	0.66	12.6	62.7	21.9	70.4	47.5	35.1	82	131	36.6	45.4	38.2	38	84.4	30	Sichuan/Leshan,Economic region	Urban/business district	103.76	29.5625	Zheng et al.,2018
998	358	43	0.88	0.77	12.1	68	8.16	29.5	20.9	14.8	38.9	38.8	11.4	17.9	9.84	20.4	22.7	61	Sichuan/Meishan,Economic region	Urban/business district	103.854	30.085	Zheng et al.,2018
999	134																	5	Sichuan/Mianyang City	Urban/business district	104.749	31.4564	Ma et al.,2015
1000	296	29.5	0.21	0.2	9.06	47.8	5.48	29.2	16.3	10	33.7	40.4	16.8	10.8	11	18.3	17.3	26	Sichuan/Mianyang,Economic region	Urban/business district	104.698	31.4751	Zheng et al.,2018
1001	30.1																	5	Sichuan/Nanchong City	Urban/business district	106.073	30.7576	Ma et al.,2015
1002	3234	57	16	6	35	259	72	397	272	217	271	488	235	242	111	316	239	245	Sichuan/The Chengdu Economic region	Urban/business district	104.064	30.6653	Xing et al.,2011
1003	5046	22.9	38	6.45	31.2	315	70.1	631	426	336	456	764	217	403	205	662	462	54	Sichuan/Ya'an,Economic region	Urban/business district	103.055	30.0198	Zheng et al.,2018
1004	159																	5	Sichuan/Zigong City	Urban/business district	104.776	29.3677	Ma et al.,2015
1005	839																	181	Tianjin	Urban/business district	117.142	39.1388	Duan et al.,2005
1006	818.2	274.6	9.3	4.5	9	84.2	22.9	75.4	52.9	17.7	35.1	54.1	49.3	45.9	18.2	35.9	30.5	188	Tianjin	Urban/business district	117.252	39.1644	Wang et al.,2003
1007	11.81																	20	Tianjin	Urban/business district	117.163	39.1174	Wang et al.,2011
1008	765																	10	Tianjin	Urban/business district	117.203	39.0999	Zhu et al.,2014
1009	1040.8																	40	Tianjin	Urban/business district	117.232	39.0968	Qiao et al.,2010
1010	814	152	0	2.09	20.7	73.8	36.2	57.7	48.8	40.6	62	64.3	48.6	53.2	34.1	55.2	65.3	104	Tianjin/Binhai New District Tianjin Port	Urban/business district	117.651	39.0544	Jiao et al.,2009a
1011	360	12.6	1.61	ND	2.72	30.2	30.9	33.8	25.1	16	24.4	25	2.4	9.35	15.4	65.3	65.7	1	Tianjin/Nankai	Urban/business district	117.175	39.1245	Zhu et al.,2014
1012	422.8	32.6	4.7	0.7	5.9	67.7	4.7	48.1	48.1	24.8	35.1	40.3	15.2	31.3	14.4	25.8	23.3	24	Tianjin/Xiqing Distract	Urban/business district	117.098	39.132	Wang et al.,2012a
1013	5018																	28	Xinjiang/Urumqi	Urban/business district	87.58	43.8314	Chen et al.,2015
1014	520.9				13.6	56.8	6.9		47.4	37.8	101.2	86.7	45.5	63.4	17.3	42.9	79.1	13	Yunnan/Fuyuan	Urban/business district	104.253	25.6797	Lv et al.,2009
1015	1132.82(Σ15PAHs)																	40	Yunnan/Kunming	Urban/business district	102.85	24.8729	Lin et al.,2013
1016	1691.6																	1	Yunnan/Kunming 16 Yunfang commercial area	Urban/business district	102.709	25.0253	Lin,2012
1017	618.5																	1	Yunnan/Kunming 18 Hospital (commercial area)	Urban/business district	102.725	25.0403	Lin,2012
1018	72.16	ND		ND	0.17	7.48	5.69	14.41	16.23	4.32	5.12	4.05	1.8	4.12	3.69	1.43	3.65	1	Yunnan/Kunming Biji Plaza	Urban/business district	102.664	25.04	Yang,2015
1019	1132.82		4.15	11.52	47.35	133.26	13.74	161.22	119.44	57.42	126	158.53	44.91	73.86	20.8	91.53	79.33	40	Yunnan/Kunming City	Urban/business district	102.85	24.8824	Lin,2012
1020	342																	5	Yunnan/Kunming City	Urban/business district	102.705	25.0438	Ma et al.,2015
1021	526.2																	1	Yunnan/Kunming City 15 Grand View commercial area	Urban/business district	102.697	25.0458	Lin,2012
1022	309.6																	1	Yunnan/Kunming City Nanping Street	Urban/business district	102.708	25.0394	Lin,2012
1023	810.17																	1	Yunnan/Kunming City,commercial area	Urban/business district	102.853	24.8614	Lin,2012
1024	215.74(Σ15PAHs)		1.57	6.07	38.27	36.4	4.25	17.08	5.67	3.71	7.84	15.31	3.3	17.52	16.21	22.72	19.81	5	Yunnan/Kunming City,sample BJ	Urban/business district	102.664	25.04	Yang et al.,2015b
1025	635.95(Σ15PAHs)		ND	8.67	79.45	107.47	6.5	84.3	68.88	28.66	60.41	66.59	19.06	33.08	12.89	30.24	29.74	5	Yunnan/Kunming City,sample DF	Urban/business district	102.723	25.0405	Yang et al.,2015b
1026	367.40(Σ15PAHs)		3.03	9.4	37.78	71.25	6.96	51.48	34.29	9.51	30.13	20.31	2	7.62	5.29	8.77	69.59	5	Yunnan/Kunming City,sample GS	Urban/business district	102.744	25.0118	Yang et al.,2015b
1027	436.70(Σ15PAHs)		3.38	5.45	16.04	74.2	4.24	68.4	44.61	18.24	42.16	55.69	16.13	29.05	5.64	25.63	27.85	5	Yunnan/Kunming City,sample JD	Urban/business district	102.674	25.067	Yang et al.,2015b
1028	272.14(Σ15PAHs)		ND	2.19	40.8	4.04	0.64	11.69	8.35	8.86	10.96	60.71	16.8	31.63	10.95	33.49	31.04	5	Yunnan/Kunming City,sample LH	Urban/business district	102.696	25.0648	Yang et al.,2015b
1029	101.64(Σ15PAHs)		1.56	6.78	18.3	23.2	1.72	7.74	5.28	1.04	2.49	5.15	2.5	7.38	2.2	8.02	8.3	5	Yunnan/Kunming City,sample LQ	Urban/business district	102.728	25.0834	Yang et al.,2015b
1030	693.30(Σ15PAHs)		1.89	3.05	29.04	67.3	7.29	78.29	69.46	38.17	53.67	89.15	32.52	66.23	25.28	70.66	61.31	5	Yunnan/Kunming City,sample XS	Urban/business district	102.625	25.9628	Yang et al.,2015b
1031	433.32(Σ15PAHs)		2.34	15.14	53.55	88	9.76	57.36	39.94	14.77	35.71	44.05	7.62	20.14	4.96	18.58	21.4	5	Yunnan/Kunming City,sample YIES	Urban/business district	102.694	25.0266	Yang et al.,2015b
1032	810.17(Σ15PAHs)																	4	Yunnan/Kunming,business area	Urban/business district	102.709	25.0114	Lin et al.,2013
1033	520.9				10	32.6	3.5		38.9	30.5	67.4	57.1	30.4	37.9	10	24.6	37.3	8	Yunnan/Xuanwei	Urban/business district	104.102	26.223	Lv et al.,2009
1034	611.28																	69	Zhejiang/Hangzhou	Urban/business district	120.361	30.455	Yu et al.,2014
1035	712.26	6	1.52	3.41	11.04	61.89	19.54	102.37	127.57	81.25	90.27	76.96	27.95	28.23	8.19	27.09	38.98	14	Zhejiang/Hangzhou,commercial district	Urban/business district	120.362	30.4639	Yu et al.,2014
1036	355.42	30.55	ND	1.07	18.75	35.41	17.74	53.53	43.83	36.28	17.61	39.05	3.36	27.41	0.42	15.75	14.66	83	Zhejiang/Huangyan district	Urban/business district	121.262	28.6558	Ping et al.,2019
1037	541.6																		Zhejiang/Huangyan district,commerical area	Urban/business district	121.216	28.6341	Ping et al.,2019
1038	640.9	38.3		29.9	4.4	48.9	11.2	50.4	385.3	13.3	6	14.9	5.5	7	8.3	10.3	7.2	1	Zhejiang/Wenzhou S1	Urban/business district	120.267	27.6522	Li et al.,2010b
1039	397	47.7		25.5	8.7	50.6	8	34.3	178.4	7.4	4	8.9	3.5	5.2	5.2	4.6	5.3	1	Zhejiang/Wenzhou S2	Urban/business district	120.257	27.606	Li et al.,2010b
1040	1934.8	45		85.6	14.5	141.8	36.9	248.1	1103	47	25.8	51	22.4	40.7	8.7	40.1	24.1	1	Zhejiang/Wenzhou S3	Urban/business district	120.327	27.6291	Li et al.,2010b
1041	696.3	42.9		20.7	3.4	52.9	16.2	66.6	405.6	17.9	10.5	20.1	8.3	6.2	5.8	11.7	7.5	1	Zhejiang/Wenzhou S4	Urban/business district	120.359	27.6161	Li et al.,2010b
1042	1795.8	74.7		96.2	4.6	157.8	48.8	165.3	999.7	51.3	37.6	53.8	23.6	30	13.2	30.3	9.9	1	Zhejiang/Wenzhou S5	Urban/business district	120.415	27.5896	Li et al.,2010b
1043	1841.6	135.4		96.4	10	144.6	32	134.3	1082.7	38.5	23.1	41.4	18.2	31.9	13.4	26.6	13.1	1	Zhejiang/Wenzhou S6	Urban/business district	120.459	27.5906	Li et al.,2010b
1044	986.4	62.3		122.8	6.3	79.8	21	86.2	472.6	23.4	15.1	26.5	12.8	20.3	12.4	15.4	9.5	1	Zhejiang/Wenzhou S7	Urban/business district	120.545	27.591	Li et al.,2010b
1045	1571.16																	23	Beijing	Urban/cultural district	116.509	40.022	Peng,2009
1046	1989	20	17	7	16	156	31	260	204	138	174	212	195	173	37	177	164	9	Beijing	Urban/cultural district	116.359	39.9597	Peng et al.,2012a
1047	1661																	9	Beijing/Culture and education area (CEA)	Urban/cultural district	116.552	39.911	Liu et al.,2010a
1048	1637																	21	Beijing/Educational areas	Urban/cultural district	116.372	39.9673	Peng et al.,2012b
1049	1350.4	225.4	92.2	99.8	107.8	10.6	140.4	107.8	80.2	27	117	58.8		157.6	ND	ND	30.8	5	Beijing/Y1 (Kindergarten)	Urban/cultural district	115.925	39.7398	Tang et al.,2004
1050	1538.4	546.8	61.2	21	88.6	9.6	208.4	162	75.8	15.2	144.4	68.8		41.2	ND	ND	25.2	5	Beijing/Y2 (Kindergarten)	Urban/cultural district	115.924	39.7404	Tang et al.,2004
1051	1431.4	257.2	73.4	121	198.2	47.8	163.2	50.8	147.6	14.4	179	15.8		34.4	ND	ND	ND	5	Beijing/Y3 (Kindergarten)	Urban/cultural district	115.95	39.7357	Tang et al.,2004
1052	2373	239.2	82.8	87	302.8	120.4	342	105.6	474.2	40	238	28		ND	ND	ND	ND	5	Beijing/Y4 (Kindergarten)	Urban/cultural district	115.972	39.7241	Tang et al.,2004
1053	245.70(Σ15PAHs)	0.3			2.5	30.8	1.9	50.3	40	11.4	25.6	18.4	10.1	17.7	1.1	14.7	21.1	17	Fujian/Fuzhou City,cultural and educational area	Urban/cultural district	119.306	26.1069	Ni et al.,2012
1054	245.8																		Fujian/Fuzhou,colleges and universities	Urban/cultural district	119.267	26.0786	Ni et al.,2010
1055	808.2	22	4.5	0.8	16.9	211	1.5	185.8	167.4	15.3	55.8	35.6	20.5	3.1	2.2	44.7	41.2	5	Fujian/Fuzhou,Fujian Engineering College	Urban/cultural district	119.201	26.0415	Han et al.,2008
1056	2993.3	378.18	572.06	318.68	237.67	275.53	39.12	145.7	62.57	368.42	283.75	193.23	ND	ND	ND	75.64	42.75	4	Guangxi/Xixiangtang District Guangxi University	Urban/cultural district	108.295	22.8474	Long et al.,2017; Long,2017
1057	1493		ND	101	53	126	ND	121	ND	410	ND	103	ND	194	144	241		15	Hunan/Central South University of Forestry and Technology,Zhuzhou	Urban/cultural district	113.158	27.9212	Tian et al.,2006
1058	2087		ND	118	150	109	ND	131	ND	695	ND	80	ND	350	135	319		15	Hunan/Central South University of Forestry and Technology,Zhuzhou	Urban/cultural district	113.158	27.9225	Tian et al.,2006
1059	1793		ND	110	102	118	ND	126	ND	553	ND	92	ND	272	140	280		12	Hunan/Central South University of Forestry and Technology,Zhuzhou	Urban/cultural district	113.158	27.9218	Tian et al.,2006
1060	3314		655	ND	ND	49	152	1937	ND	211	28	ND	132	106	44	ND		12	Hunan/Central South University of Forestry and Technology,Zhuzhou	Urban/cultural district	113.159	27.92	Tian et al.,2006
1061	1147.68	5.68	15.86	19.32	15.4	112.9	14.47	107.69	71.9	23.33	40.46	116.2	184.3	131.92	164.88	77.32	47.5	10	Jiangsu/Nanjing City,urban area,university	Urban/cultural district	118.774	32.0578	Yang et al.,2017
1062	1147.68	5.68	15.86	19.32	15.4	112.9	14.47	107.69	71.9	23.33	40.06	116.2	184.3	131.92	164.88	77.32	47.5	10	Jiangsu/Nanjing,university	Urban/cultural district	118.862	32.0333	Yang et al.,2017
1063	56.7	14	2	0.7	0.5	9	1	50	7.4	6	1.3	7.3	2.5	0	0	0	0	1	Jilin/Changchun City,Ji'an Christianity	Urban/cultural district	125.281	43.8639	Bao,2011
1064	3534	33	20	10	9	130	47	1600	115	809	280	702	137	289	112	556	125	1	Jilin/Jilin City,School of Chemical Engineering	Urban/cultural district	126.626	43.9067	Bao,2011
1065	507.50(Σ15PAHs)	95.2	3.9		22.6	116.1	7.9	59.8	52.8	16.8	7.7	51.3	13.3	21.1	3.2	17.9	31.2	1	Liaoning/Changhai County Procuratorate	Urban/cultural district	122.586	39.2714	Wang,2007
1066	2911.10(Σ15PAHs)	165	54.5		72.3	442.1	57.3	470	450	194.3	151.8	221.7	111.4	228.1	25.6	240.5	137.9	1	Liaoning/Dalian City Computing Center	Urban/cultural district	121.522	38.8724	Wang,2007
1067	507.50(Σ15PAHs)	95.2	3.9		22.6	116.1	7.9	59.8	52.8	16.8	7.7	51.3	13.3	21.1	3.2	17.9	31.2	1	Liaoning/Dalian County Procuratorate	Urban/cultural district	122.597	39.2781	Wang,2007
1068	608.80(Σ15PAHs)	86.1	3.5		27.1	145.5	9.5	88.8	71.5	36.8	18.8	44.1	9.8	26.5	3.6	19.7	27.3	1	Liaoning/Dalian Jinshitan Wax Museum	Urban/cultural district	122.016	39.0953	Wang,2007
1069	2487.50(Σ15PAHs)	79.1	13.9		40.9	292.9	49	424.7	446.6	216.7	151.1	202.3	110.3	216.5	23.4	203.8	126.6	1	Liaoning/Dalian Xigang Middle School	Urban/cultural district	121.649	38.8931	Wang,2007
1070	1211.30(Σ15PAHs)	124.5	8.3		15.9	125.3	19.5	178.1	188	115.9	58.9	112	52.1	96	11	91.6	66.3	1	Liaoning/Dalian Xigang Middle School	Urban/cultural district	121.649	38.8931	Wang,2007
1071	608.80(Σ15PAHs)	86.1	3.5		27.1	145.5	9.5	88.8	71.5	36.8	18.8	44.1	9.8	26.5	3.6	19.7	27.3	1	Liaoning/Jinshitan Wax Museum	Urban/cultural district	122.016	39.0955	Wang,2007
1072	1086.60(Σ15PAHs)	77	4.9		9.8	102.8	15.8	187.3	193.6	91.5	71.3	89.6	52.1	95.5	12.3	52.5	82.7	1	Liaoning/Tieling Longshan statue	Urban/cultural district	123.863	42.2938	Wang,2007
1073	1252.10(Σ15PAHs)	66.7	5.6		24	242.3	15.6	216.6	194.2	76.8	61.9	118.8	50.9	81.1	9.1	69.6	69.8	1	Liaoning/Tieling Tieling Drug Rehabilitation Institute	Urban/cultural district	124.743	42.7496	Wang,2007
1074	317.00(Σ15PAHs)	89.4	1.9		5.2	29	3.2	36.7	35.5	17.4	19.5	21	11.9	19.7	4.9	9.6	24	1	Liaoning/Tieling Tieling Drug Rehabilitation Institute	Urban/cultural district	124.744	42.7489	Wang,2007
1075	550.12																	3	Nanjing/Nanjing Forestry University	Urban/cultural district	118.811	32.0815	Wang,2015
1076	1432	159	21	11	29	181	14	306	113	49	144	104	54	55	49	68	77	14	Shaanxi/Xi'an City,cultural and educational area	Urban/cultural district	108.924	34.2201	Zhou,2018
1077	3998	34	6	37	25	392	71	633	500	351	370	380	207	344	149	257	241	5	Shaanxi/Xi'an City,Wenjiao District (Xi'an University of Architecture and Technology)	Urban/cultural district	108.973	34.2437	Zhou et al.,2012a
1078	360.2	33.14	4.544	12.88	15.45	63.82	4.218	55.52	29.65	24.15	30.24	29.69	11.37	18.23	2.718	10.96	13.62	6	Shaanxi/Xi'an,campus	Urban/cultural district	108.972	34.3797	Bao et al.,2018
1079	1515	159	13	3	29	181	14	322	121	55	156	124	61	65	55	80	90	14	Shaanxi/Xi'an,educational areas	Urban/cultural district	108.967	34.2294	Zhou and lu,2018b
1080	2414	12.4	49.5	42	25.2	117.9	60.4	386.6	327.4	130.9	169	144.5	134.4	153.2	315.7	141.7	203.2	9	Shaanxi/Xi'an,educational areas	Urban/cultural district	108.95	34.2068	Wang et al.,2018a; Wang et al.,2018b
1081	2183.12	18.57	30.13	9.88	15.83	129.99	27.04	352.33	351.81	165.9	198.76	106.915	106.915	239.63	54.04	166.72	54.04	5	Shanghai	Urban/cultural district	121.221	31.2919	Du,2014
1082	1805.9																	1	Yunnan/Kunming 19 Xiba Primary School	Urban/cultural district	102.724	25.0367	Lin,2012
1083	469.3																	1	Yunnan/Kunming 21 Gold Star Primary School	Urban/cultural district	102.758	25.0714	Lin,2012
1084	668.3																	1	Yunnan/Kunming 22 Changchun Primary School	Urban/cultural district	102.66	25.0444	Lin,2012
1085	252.7																	1	Yunnan/Kunming 23 Kunming University of Science and Technology	Urban/cultural district	102.729	25.0633	Lin,2012
1086	907																	1	Yunnan/Kunming City 20 Yunnan Art Institute	Urban/cultural district	102.656	25.0589	Lin,2012
1087	320																	1	Yunnan/Kunming City 24 Guandu District No.1 Middle School	Urban/cultural district	102.694	25.0539	Lin,2012
1088	756.49																	1	Yunnan/Kunming City,school	Urban/cultural district	102.709	25.0602	Lin,2012
1089	210.61	ND		0.31	1.51	30.71	21.33	10.19	39.13	20.34	16.9	27.04	17.74	2.56	7.41	10.62	4.81	1	Yunnan/Kunming University of Science and Technology,Lianhua Campus	Urban/cultural district	102.696	25.0648	Yang,2015
1090	756.49(Σ15PAHs)																	6	Yunnan/Kunming,education area	Urban/cultural district	102.789	24.9912	Lin et al.,2013
1091	215.74		1.57	6.07	38.27	36.4	4.25	17.08	5.67	3.71	7.84	15.31	3.3	17.52	16.21	22.72	19.81	5	Yunnan/Kunming,surrounded by the government and culture center of Xishan district	Urban/cultural district	102.664	25.04	Yang et al.,2015
1092	3651.11																	13	Beijing	Urban/industrial district	116.337	39.7556	Peng,2009
1093	4768	54	51	48	52	404	142	634	515	349	443	461	452	376	92	341	347	7	Beijing	Urban/industrial district	116.532	39.9303	Peng et al.,2012a
1094	24307.8																	25	Beijing/Sihuan (Southeast Chemical Zone)	Urban/industrial district	116.727	39.8543	Yuan et al.,2014b
1095	1131.60(Σ15PAHs)	0.5		18.9	16.4	151	17.9	188.9	139.3	73.4	49.9	258.3	47.8	29.5	4.7	57.5	77.9	7	Fujian/Fuzhou,industrial area	Urban/industrial district	119.32	26.1265	Ni et al.,2012
1096	1131.6																		Fujian/Fuzhou,industrial areas	Urban/industrial district	119.286	26.138	Ni et al.,2010
1097	290.833																	8	Fujian/Longyan	Urban/industrial district	117.033	25.0986	He et al.,2014a
1098	290.833																	3	Fujian/Longyan City XinLuo District,industrial area	Urban/industrial district	116.999	25.132	Zhang et al.,2011a
1099	8845.09																	5	Fujian/Xiamen Caitang,industrial Zone	Urban/industrial district	118.153	24.49	Lu et al.,2008
1100	4658.87																	5	Fujian/Xiamen Huli,industrial Zone	Urban/industrial district	118.159	24.66	Lu et al.,2008
1101	204.6	17.7	2.8	3.7	18.7	27.5	2.7	17.2	25.7	12.1	10	18.2	8.9	10.4	2.2	13.2	13.7	5	Fujian/Xiamen Island,industrial district	Urban/industrial district	118.116	24.5203	Cai et al.,2012
1102	1408.2																	5	Fujian/Xiamen Longshan,industrial Zone	Urban/industrial district	118.137	24.4893	Lu et al.,2008
1103	1237	20.1	12.3	3.3	10.7	72.6	12.7	119.2	107.2	99.7	95.5	141.5	99.2	119.5	47	163.7	112.9	7	Fujian/Xiamen the mainland,industrial district	Urban/industrial district	118.013	24.5924	Cai et al.,2012
1104	4971																	2	Fujian/Xiamen,industrial area	Urban/industrial district	118.012	24.5236	Lu et al.,2008
1105	11430	5454	1516	547	345	116	727	983	777	794	227	397	46	244	87	216	228	6	Gansu/Lanzhou Xigu District	Urban/industrial district	103.858	35.997	Wang,2013
1106	4777	2916	714	212	136	41.1	269	281	206	233	49.1	184	11.3	56.4	19.1	53.8	57.9	10	Gansu/Lanzhou Xigu District	Urban/industrial district	103.616	36.1141	Wang,2013
1107	1788.46																		Gansu/Shengou District,Lanzhou City	Urban/industrial district	103.922	36.0466	Wang,2013
1108	6050.3													0.244				26	Gansu/Xigu District (Industrial Zone),Lanzhou City	Urban/industrial district	103.858	35.997	Wang,2013
1109	4227	3030	723	239	114	25.5	174	154	120	117.3	27.9	94.6	5.48	29.5	9.88	27	28.5	4	Gansu/Xigu District (Industrial Zone),Lanzhou City	Urban/industrial district	103.674	36.0343	Wang,2013
1110	4011	2784	709	258	128	29.1	189	151	119	103	27.7	78.3	4.13	26.1	8.9	24.8	26.3	6	Gansu/Xigu District (Industrial Zone),Lanzhou City	Urban/industrial district	103.467	36.053	Wang,2013
1111	3374.73																		Gansu/Yegu Bridge,Xigu District,Lanzhou City	Urban/industrial district	103.624	36.1192	Wang,2013
1112	1066																	5	Guangdong/At the open burning site1	Urban/industrial district	116.362	23.3327	Zhang et al.,2010
1113	899.9																	5	Guangdong/At the open burning site2	Urban/industrial district	116.373	23.3346	Zhang et al.,2010
1114	2777																	5	Guangdong/At the open burning site3	Urban/industrial district	116.364	23.3277	Zhang et al.,2010
1115	148													0.0154				49	Guangdong/Guiyu Town,Chaoyang District,Shantou City	Urban/industrial district	116.347	23.3192	Wong et al.,2007
1116	4940	875	36.2	42.6	242	1210	148	582	537	257	274	289	60.5	119	59.8	99.8	108	5	Guangdong/Longtang Town,e-waste open burning site(BS)	Urban/industrial district	113.087	23.6214	Wang et al.,2012d
1117	415		3.23	1.85	5.57	41.1	6.33	49.8	29.9	11.5	37.9	65.4	30.5	46.6	5.12	51.2	28.8	11	Guangdong/Longtang,Qingyuan City	Urban/industrial district	112.991	23.6235	Zhu,2013
1118	332		2.46	1.51	4.97	36.4	6.04	43.9	26.9	36.6	75.1	54.3	30.4	11.3	3.42	39	27.6	11	Guangdong/Longtang,Qingyuan City,Non-root soil of plants in e-waste contaminated areas	Urban/industrial district	112.99	23.6208	Zhu,2013
1119	567.9																	5	Guangdong/Near the open burning site,200m away from burning area	Urban/industrial district	116.37	23.3229	Zhang et al.,2010
1120	578.6	144.6	3.2	10	8.9	78.7	51.3	45.4	30.4	17.2	34.7	39.9	26.3	55.2	6.9	14.2	11.7		Guangdong/Shantou	Urban/industrial district	116.375	23.2204	Hao et al.,2004
1121	572.2	94.6	10	3.2	8.9	78.7	51.3	70	30.4	17.2	34.7	64.9	26.3	55.2	6.9	14.2	5.7		Guangdong/Shantou,industrial zone	Urban/industrial district	116.765	23.3904	Hao et al.,2007
1122	253.5																	24	Guangdong/Shenzhen,industrial land	Urban/industrial district	113.923	22.6725	Zhang et al.,2014a
1123	237	8.59	1.47	0.97	3.78	21.2	2.82	29	24.6	9.21	23.2	32.4	9.24	12.7	4.03	21.3	32.3	27	Guangdong/Shenzhen,industrial land	Urban/industrial district	113.962	22.6962	Cao et al.,2010
1124	235.00(Σ15PAHs)		1.5	1	3.8	22	2.9	30	25	9.5	24	33	9.5	13	4.1	22	33	26	Guangdong/Shenzhen,industry area	Urban/industrial district	113.962	22.6962	Ni et al.,2011
1125	1176.4	21.5	36.2	24.9	86.3	104.8	104.8	69.2	80.4	79.8	90.6	100.2	109.9	95.2	81	40.1	51.5	6	Guangxi/Baise City,industrial areas	Urban/industrial district	106.598	23.8666	Shi et al.,2015a
1126	1824.3																	5	Guangxi/Baise City,plant area	Urban/industrial district	106.62	23.8933	Shi et al.,2014
1127	1923.4																	5	Guangxi/Baise,industrial area	Urban/industrial district	106.585	23.877	Shi et al.,2014
1128	74.42																	17	Guangxi/Heshan coal district,industrial soil	Urban/industrial district	108.807	23.8073	Huang et al.,2016
1129	38866	2802.75	873.43	428.37	1000.88	7533.45	3432.82	256.84	349.93	7473.6	5234.7	33.6	6568.61	1432.33	715.05	487.98	241.62	1	Guangxi/Liuzhou Heavy industrial area S1	Urban/industrial district	109.405	24.3314	Miao et al.,2018
1130	697.97	42.7	4.24	3.63	11.38	149.32	20.26	72.62	83.66	42.01	72.76	82.42	21.42	28.88	6.38	30.34	25.96	1	Guangxi/Liuzhou Heavy industrial area S2	Urban/industrial district	109.4	24.3286	Miao et al.,2018
1131	372.55	4.62	0.12	0.04	5.01	52.74	7.34	28.85	40.23	25.8	42.23	58.86	15.52	29.83	5.12	30.54	25.71	1	Guangxi/Liuzhou Heavy industrial area S3	Urban/industrial district	109.391	24.3233	Miao et al.,2018
1132	146.27	3.21	0.12	0.67	2.22	19.1	3.28	10.19	14.43	9.21	15.29	23.89	6.05	11.88	2.11	12.94	11.66	1	Guangxi/Liuzhou Heavy industrial area S4	Urban/industrial district	109.376	24.3261	Miao et al.,2018
1133	766.15	26.22	4.75	2.39	7.63	71.01	22.71	49.2	81.97	50.3	72.39	113.13	29.23	69.75	11.11	83.98	70.4	1	Guangxi/Liuzhou Heavy industrial area S5	Urban/industrial district	109.392	24.3318	Miao et al.,2018
1134	1174.95	8.3	3.91	3.52	14.57	179.82	53.79	86.46	128.83	94.25	112.07	150.34	43.97	101.03	18.13	95.78	80.2	1	Guangxi/Liuzhou Heavy industrial area S6	Urban/industrial district	109.398	24.3387	Miao et al.,2018
1135	1250.92	3.79	10.71	0.02	2.34	49.07	19.05	88.53	135.17	122.03	139.03	214.8	64.21	130.37	23.55	147.87	100.37	1	Guangxi/Liuzhou Heavy industrial area S7	Urban/industrial district	109.415	24.3296	Miao et al.,2018
1136	886.18	24.04	0.24	1.95	10.05	150.19	21.38	73.21	107.91	60.06	98.22	128.42	32.38	57.06	10.5	61.57	49.05	1	Guangxi/Liuzhou Heavy industrial area S8	Urban/industrial district	109.407	24.3183	Miao et al.,2018
1137	225.07	4.6	2.05	0.4	2.57	22.65	4.29	18.53	32.41	17.77	22.6	31.77	9.01	21.08	1.39	19.75	14.13	1	Guangxi/Liuzhou Industrial area S10	Urban/industrial district	109.381	24.3024	Miao et al.,2018
1138	5273.19	56.15	25.29	21.44	31.16	391.32	162.49	397.73	646.65	480.9	505.28	788.07	242.47	561.43	85.75	489.16	387.88	1	Guangxi/Liuzhou Industrial area S11	Urban/industrial district	109.406	24.3041	Miao et al.,2018
1139	1254.7	6.71	16.18	2.16	7.69	102.11	26.43	107.16	191.89	91.74	140.65	187.65	51.8	106.64	16.88	108.94	90.08	1	Guangxi/Liuzhou Industrial area S12	Urban/industrial district	109.392	24.2906	Miao et al.,2018
1140	522.12	9.9	1.72	1.98	5.52	48.08	13.29	53.1	73.65	45.74	52.71	72.48	22.5	44.46	6.56	40.22	30.21	1	Guangxi/Liuzhou Industrial area S13	Urban/industrial district	109.375	24.2834	Miao et al.,2018
1141	418.35	24.12	3.91	1.04	4.67	59.29	10.89	28.82	41.64	23.73	40.18	56.2	14.23	29.13	5.1	40.63	34.76	1	Guangxi/Liuzhou Industrial area S14	Urban/industrial district	109.406	24.289	Miao et al.,2018
1142	252.1	14.7	ND		11.5	39.5	10.4	30.4	20.2	11.4	61.6	13.8	12.2	3.2	4.87	4.11	14.2	1	Guangxi/Nanning,Jiangnan District	Urban/industrial district	108.308	22.7938	Miao et al.,2013
1143	5002.43	392.22	648.99	461.6	422.72	382.35	95.8	267.18	172.67	479.66	223.29	470.97	307.74	379.48	ND	246.95	50.81	4	Guangxi/Ninghua District,Nahua Town,Liangqing District	Urban/industrial district	108.395	22.6317	Lu et al.,2010
1144	1840																	27	Heilongjiang/Daqing	Urban/industrial district	124.868	46.6797	Song et al.,2015
1145	4870																	21	Heilongjiang/Harbin	Urban/industrial district	126.569	45.677	Song et al.,2015
1146	254.7	13.5	2.2	2.6	4.1	43.2	4.5	33.8	27.4	14	14.7	29.2	9.3	17.8	4	17	17.5	5	Heilongjiang/Harbin UR2	Urban/industrial district	126.733	45.7706	Ma,2007
1147	233	8.2	1.1	2.1	3	24.3	5.6	35.7	30.5	17.3	19.8	25	9.5	17.8	3.5	14.5	15	5	Heilongjiang/Harbin UR3	Urban/industrial district	126.728	45.7999	Ma,2007
1148	1039.6	32	9.3	8.1	11.5	112.3	22	134.3	123.7	75.4	78.9	121.4	43	96.8	20.9	72.5	77.7	5	Heilongjiang/Harbin UR4	Urban/industrial district	126.686	45.7417	Ma,2007
1149	257.1	8.5	2.3	1.6	5.8	35.7	5	41.2	33	15.5	16.3	27.9	5.9	19.2	3.9	16.5	15.9	5	Heilongjiang/Harbin UR6	Urban/industrial district	126.579	45.7367	Ma,2007
1150	860.9	29.8	7.3	4.5	7.7	98.5	14.3	139.6	123.4	64.7	86	99.9	31	70.3	9.2	40.1	34.2	5	Heilongjiang/Harbin UR7	Urban/industrial district	126.646	45.7736	Ma,2007
1151	300.5	19	2.1	3.4	4.7	40.9	5	34.7	29.8	19.5	20.4	37.3	11.7	23	6	20.7	22.5	5	Heilongjiang/Harbin UR8	Urban/industrial district	126.722	45.8427	Ma,2007
1152	966.8																		Heilongjiang/Qiqihar,Jiamusi,Daqing,Jixi	Urban/industrial district	126.782	45.7204	Li et al.,2011d
1153	85.1	14.9	ND	15.7	2.1	25	1.9	4.2	2.8	3.3	3.5	5	3.4	0.5	1.2	ND	1.6	64	Henan/Industrial Park	Urban/industrial district	115.507	33.9112	Wang et al.,2014b
1154	311.6	24.8	1	1.2	5.3	68.9	22	66.7	57.9	18.5	45.3	ND	ND	ND	ND	ND	ND	25	Henan/Jiaozuo Power Plant	Urban/industrial district	113.431	23.3814	Xiao et al.,2008a
1155	130.4	29.5	ND	15.5	5.5	22.4	3.1	2	6.9	19	5.7	5.4	2.8	4.1	3.1	ND	5.4	32	Henan/Large chemical company	Urban/industrial district	112.39	34.5774	Wang et al.,2014b
1156	90.6	18	ND	10.1	3.5	22.8	2.8	5.4	1.4	3	8.2	2.4	2.4	4.4	2.3	ND	3.9	48	Henan/Oil field	Urban/industrial district	114.679	33.6458	Wang et al.,2014b
1157	590.3	27.1	6.3	6.5	6.67	53.3	7.04544	74.2	94.1	8.6	72	10.35	10.35	10.1	7.18	36.3	159.6	18	Hongkong/Industrial area	Urban/industrial district	114.212	22.3181	Chuang et al.,2007
1158	280	ND	9	16	2.8	20.21	4.87	52.1	26.7	16.9	34.2	60	11.5	5.7	3	13.4	3	185	Hunan/Zhuzhou agricultural soil,centered on Qingshuitang Industrial Zone	Urban/industrial district	113.058	27.8685	Zhang et al.,2009a
1159	194																		Hunan/Zhuzhou Hetang District	Urban/industrial district	113.176	27.8612	Zhang et al.,2009a
1160	333																		Hunan/Zhuzhou Lusong District	Urban/industrial district	113.153	27.7948	Zhang et al.,2009a
1161	333																		Hunan/Zhuzhou Shifeng District	Urban/industrial district	113.146	27.8964	Zhang et al.,2009a
1162	239																		Hunan/Zhuzhou Tianyuan District	Urban/industrial district	113.095	27.786	Zhang et al.,2009a
1163	500.76	13.68	2.87	1.561	4.55	43.79	4.346	80.49	57.58	36.73	57.12	81.88	24.22	40.58	22.04	22.04	25.03	11	Inner Mogilia/Baotou City	Urban/industrial district	109.898	40.6463	Liao,2013
1164	328.9																	11	Inner Mogilia/Hohhot	Urban/industrial district	111.773	40.8307	Liao,2013
1165	238.095																	1	Jiangsu/Nanjing,sample PF3	Urban/industrial district	118.783	32.2678	Wang et al.,2017
1166	661.905																	1	Jiangsu/Nanjing,sample PF5	Urban/industrial district	118.545	32.0849	Wang et al.,2017
1167	1033.33																	1	Jiangsu/Nanjing,sample PF7	Urban/industrial district	118.868	32.1235	Wang et al.,2017
1168	487.805																	1	Jiangsu/Nanjing,sample SW3	Urban/industrial district	118.749	32.2021	Wang et al.,2017
1169	276.19																	1	Jiangsu/Nantong,sample PF1	Urban/industrial district	120.576	31.4989	Wang et al.,2017
1170	495.122																	1	Jiangsu/Nantong,sample SW2	Urban/industrial district	121.11	32.2179	Wang et al.,2017
1171	326.829																	1	Jiangsu/Suzhou,sample PP1	Urban/industrial district	120.022	31.5625	Wang et al.,2017
1172	329.268																	1	Jiangsu/Suzhou,sample PP2	Urban/industrial district	120.306	30.5572	Wang et al.,2017
1173	441.463																	1	Jiangsu/Suzhou,sample SW1	Urban/industrial district	120.272	31.2414	Wang et al.,2017
1174	592.683																	1	Jiangsu/Suzhou,sample SW4	Urban/industrial district	120.479	31.4003	Wang et al.,2017
1175	366.667																	1	Jiangsu/Yangzhou,sample PF6	Urban/industrial district	119.54	32.4577	Wang et al.,2017
1176	280.488																	1	Jiangsu/Yangzhou,sample PP4	Urban/industrial district	119.427	32.3641	Wang et al.,2017
1177	710.33	5.87	12.37	10.1	11.09	196.47	61.95	76.79	28.68	18.31	54.25	97.38	55.03	18.84	9.44	29.92	23.85	1	Jiangxi/Hukou County Jinshawan Industrial Park	Urban/industrial district	116.267	29.7702	Yang,2016b
1178	12380																	23	Jilin/Changchun	Urban/industrial district	126.558	43.9081	Song et al.,2015
1179	7267.9	79	53	7	30	328	29.9	4960	375	1260	406	1549	84	735	0	939	897	1	Jilin/Changchun City,Thermal Second Factory West	Urban/industrial district	125.401	43.8937	Bao,2011
1180	39891	26	65	414	386	3550	164	30360	2300	6242	1650	0	12320	3370	5045	0	1323	1	Jilin/Jilin City,Chenming Paper Mill	Urban/industrial district	126.53	44.0455	Bao,2011
1181	917.1	13	1.7	1.6	4	31	1.2	290	26	90	27	220	12.6	70	0	249	141	1	Jilin/Jilin City,China Petroleum Fertilizer	Urban/industrial district	126.552	43.9303	Bao,2011
1182	1470.5	13	4	2	1	93	3	2300	170	65	0	268	6	23	549	43.5	0	1	Jilin/Jilin City,Dongguan Thermal Power Plant	Urban/industrial district	126.602	43.8634	Bao,2011
1183	1050.1	7	0	3.5	0	54	8	1570	119	310	63.2	3.4	2	9	314	0	0	1	Jilin/Jilin City,Iron Alloy Factory	Urban/industrial district	126.517	43.8974	Bao,2011
1184	14758.6	49	23	39	43	731	87	5460	398	338	45	66.6	0	56	11025	861	451	1	Jilin/Jilin City,Longtan Reagent Factory	Urban/industrial district	126.593	43.9081	Bao,2011
1185	249.8	14	1.3	1	3	40	0.8	540	33	29	3.4	57	0.6	12.7	0	0	0	1	Jilin/Jilin City,Xiguan Thermal Power Plant	Urban/industrial district	126.495	43.8167	Bao,2011
1186	1584.10(Σ15PAHs)	62.7	7.7		15.6	161.6	26.3	258.8	270.6	148.2	89	152	75.6	146.8	15.1	146.9	82.8	1	Liaoning/Dalian Chunliu Wastewater Treatment Plant	Urban/industrial district	121.593	38.9504	Wang,2007
1187	2979.30(Σ15PAHs)	209.7	20		43.4	375.7	60.4	500.1	474.7	234.3	139.4	224	119.8	206.1	24	277.6	189.9	1	Liaoning/Dalian Chunliu Wastewater Treatment Plant	Urban/industrial district	121.592	38.9504	Wang,2007
1188	3013.00(Σ15PAHs)	146.4	27.8		37.7	301	49.8	440.6	481.1	264.6	153.6	274.8	136.5	275.7	29.1	274.4	256.4	1	Liaoning/Dalian Sha District Water Purification Plant	Urban/industrial district	121.569	38.9031	Wang,2007
1189	2680.00(Σ15PAHs)	78.8	18.1		28.5	286.6	56.3	432.4	483.7	215.2	163.7	252.4	125.7	263.7	28.8	219.7	152.1	1	Liaoning/Dalian Water Purification Plant	Urban/industrial district	121.609	38.9991	Wang,2007
1190	341.20(Σ15PAHs)	44.4	2.2		9.1	54	4.7	42.3	41.1	23.4	14	28	14.6	24.1	5.1	32.9	15.9	1	Liaoning/Golden Development Zone	Urban/industrial district	121.788	39.0688	Wang,2007
1191	1547.30(Σ15PAHs)	99.6	5.6		12.7	135.2	17.6	263	284.8	130.5	69.4	171.7	80.5	154.5	17.5	47	138.2	1	Liaoning/Haizhou Coal Preparation Plant	Urban/industrial district	121.656	41.9908	Wang,2007
1192	8360	40	50	140	40	70	2910	30	110	310	1340	80	1130	1060	410	20	620	1	Liaoning/Heping District,industrial region	Urban/industrial district	123.42	41.796	Sun et al.,2012
1193	2979.30(Σ15PAHs)	209.7	20		43.4	375.7	60.4	500.1	474.7	234.3	139.4	224	119.8	206.1	24	277.6	189.9	1	Liaoning/Liaoning Chunliu Wastewater Treatment Plant	Urban/industrial district	121.593	38.9504	Wang,2007
1194	1584.10(Σ15PAHs)	62.7	7.7		15.6	161.6	26.3	258.8	270.6	148.2	89	152	75.6	146.8	15.1	146.9	82.8	1	Liaoning/Liaoning Chunliu Wastewater Treatment Plant	Urban/industrial district	121.593	38.9504	Wang,2007
1195	520.10(Σ15PAHs)	80.3	2.9		19.7	78.2	6.1	58.1	66.5	37.2	33	54.1	18.5	32.5	4.6	23.2	23.7	1	Liaoning/Liaoning Haizhou Coal Preparation Plant	Urban/industrial district	121.656	41.991	Wang,2007
1196	563.70(Σ15PAHs)	127.4	6.8		19	82.1	7.9	53.5	50.8	43.3	23	45.6	18.8	36	6.4	35.9	26	1	Liaoning/Liaoning Panjin Petrochemical Company	Urban/industrial district	122.361	41.0464	Wang,2007
1197	417.40(Σ15PAHs)	106.1	4.5		8	42.8	5.3	41.2	41.2	22.9	39.5	33.6	16.2	26.3	5.9	8.9	31.2	1	Liaoning/Liaoning Panjin Petrochemical Company	Urban/industrial district	122.35	41.044	Wang,2007
1198	1860	20	10	30	20	230	330	10	330	200	210	80	170	20	40	70	90	1	Liaoning/Tiexi District,industrial region	Urban/industrial district	123.367	41.802	Sun et al.,2012
1199	4630	120	30	60	30	30	670	20	1280	110	380	610	350	410	40	210	280	1	Liaoning/Tiexi District,industrial region	Urban/industrial district	123.388	41.7974	Sun et al.,2012
1200	2988.05	786.43	3.43	31.75	217.29	217.29	42.92	441.78	283.32	108.09	185.14	239.33	83.52	118.02	18.09	247.77	183.09	66	Liaoning/Tiexi old industrial area,Shenyang	Urban/industrial district	123.367	41.7837	Sun et al.,2013
1201	2727	36	21	11	11	184	32	420	333	205	273	279	160	223	103	213	223	5	Shaanxi/Ang	Urban/industrial district	108.943	34.3445	Zhou et al.,2012a
1202	9057	85	95	15	25	465	82	1399	1125	653	924	957	550	743	350	767	823	5	Shaanxi/Xi'an City,Industrial Zone (Textile City)	Urban/industrial district	109.076	34.2857	Zhou et al.,2012a
1203	3125.6	16.2	113.8	101.4	95.1	344.1	194.4	380.8	374.6	330.2	343.8	133.1	127.5	103.6	232.1	96.9	138	7	Shaanxi/Xi'an,industrial areas	Urban/industrial district	108.916	34.3286	Wang et al.,2018a; Wang et al.,2018b
1204	5523	265	221	190	86	416	33	894	354	219	486	511	223	367	428	470	371	4	Shaanxi/Xi'an,industrial zone	Urban/industrial district	108.836	34.2112	Zhou,2018
1205	2782	183	35.45	45.34	88.58	361.1	59.67	327	347	188.9	244.7	297.6	91.62	162.7	48.97	131.2	169.5	8	Shaanxi/Xi'an,industrial zone	Urban/industrial district	108.861	34.2617	Bao et al.,2018
1206	595.6	167.1	0	0	23	6.3	32.4	67	58.7	5.6	30.2	52.6	36.8	46.5	29.1	35.9	43.7	4	Shaanxi/Yanhe River Soil	Urban/industrial district	109.845	36.7181	Li et al.,2011b
1207	1795.4	440.5	7.6	0	72.6	195.7	81.4	96.4	106.1	111.1	134.9	130.3	116.4	104.3	77.8	99.6	93.3	4	Shaanxi/Yanhe River Soil	Urban/industrial district	109.818	36.7951	Li et al.,2011b
1208	36080	7810	1480	4770	2790	4350	ND	5750	5220	3590	5190	4310	3030	4550	ND	6200	10280	80	Shandong/Dongying	Urban/industrial district	118.665	37.4388	Shan et al.,2019
1209	2700	18	47.9	41.4	143	377	54.4	376	293	175	231	236	200	145	46.8	212	212	10	Shandong/Jinan,industrial zone	Urban/industrial district	117.097	36.6949	Yuan et al.,2015b
1210	4435.97	18.89	6.77	38.4	96.2	679.2	177.11	949.93	718.16	365.54	340.16	139.21	139.21	310.06	31.91	206.09	31.91	5	Shanghai	Urban/industrial district	121.561	31.1371	Du,2014
1211	1052.38																	1	Shanghai/Sample PF2	Urban/industrial district	116.397	39.9092	Wang et al.,2017
1212	190.244																	1	Shanghai/Sample SW5	Urban/industrial district	121.241	31.2828	Wang et al.,2017
1213	3574.1	84.3	41.5	28.4	44.8	349.9	87.5	452.3	335.5	325.6	302.7	463	150.7	242.7	126.8	242.7	243.1	31	Shanxi/Taiyuan	Urban/industrial district	112.182	37.9718	Gao,2016
1214	6315.94	144.83	59.5	73.71	81.04	573.17	164.32	832	621.83	575.58	556.25	827.25	245.08	533.92	200.96	412.08	414.42	12	Shanxi/Taiyuan,Taiyuan Foxconn Technology and Chemical Industry Park	Urban/industrial district	112.6	37.7527	Gao,2016
1215	422.7	1.8	12.2	56	41.6	123	11.2	63.7	66.1	25.9	14.7	6.5	ND	ND	ND	ND	ND	5	Sichuan/Nanchong City Shunqing District Wulu Bus Repair Shop	Urban/industrial district	106.067	30.8723	Shi et al.,2010
1216	491.3	20.1	15.9	31.2	83.7	268.3	16.6	11.1	9	6.2	1.9	ND	7	ND	ND	ND	4.9	5	Sichuan/Nanchong City,North Main Road Washing Station	Urban/industrial district	106.078	30.8079	Shi et al.,2010
1217	459.9	5.6	9.2	31.3	2.6	372.7	14.7	10.6	3.6	3.6	ND	ND	6	ND	ND	ND	ND	5	Sichuan/Shunqing District Sanchong Station	Urban/industrial district	106.056	30.8778	Shi et al.,2010
1218	440	10.1	1.58	ND	3.7	41	41.7	67.5	49.6	27.4	44.7	42.9	5.6	35.4	5.9	31.6	31.2	1	Tianjin/Dagang (Binhai New area,industrial area)	Urban/industrial district	117.459	38.8406	Zhu et al.,2014
1219	573	96.9		ND	17.3	56.1	41	35.4	30.4	12.2	40.6	36.1	29.9	33.8	27.4	40	76.1	28	Tianjin/Dagang Industrial Zone	Urban/industrial district	117.459	38.8406	Jiao et al.,2009a
1220	580	67.1		0	23.1	61.3	32.4	57	58.7	5.6	30.2	52.6	46.5	36.8	29.1	35.9	43.7	4	Tianjin/Dagang petroleum industrial area	Urban/industrial district	117.294	38.822	Jiao et al.,2009c
1221	904.8																	27	Tianjin/Dagang,Chemical industrial park	Urban/industrial district	117.478	38.8208	Li et al.,2011a
1222	2030																	36	Tianjin/Dayu,Chemical industrial park	Urban/industrial district	117.601	39.0198	Li et al.,2011a
1223	1360	173	4.4	4.04	30.3	279	291	142	88.2	46.6	82.6	78.7	5.62	40.6	9	38.3	43.1	1	Tianjin/Haicang (Binhai New area,industrial zone)	Urban/industrial district	117.771	39.2086	Zhu et al.,2014
1224	984.7	144.2		ND	23	70.7	40	73.8	60.7	52.9	64.5	99.9	85.8	79.3	37.5	89.5	62.9	12	Tianjin/Hangu chemical industrial areas	Urban/industrial district	117.783	39.2159	Jiao et al.,2009c
1225	969.7																	42	Tianjin/Hanlu,Chemical industrial park	Urban/industrial district	117.781	39.2216	Li et al.,2011a
1226	658	135		ND	22.9	53.7	28.9	44	33	33.6	44.4	58.1	42.5	45.9	28.4	46.8	40.7	38	Tianjin/Hanyu Industrial Zone	Urban/industrial district	117.781	39.2216	Jiao et al.,2009a
1227	323.26	24.54	ND	7.74	52.45	35.95	3.93	29.66	34.53	18.9	18.58	35.19	5.2	8.86	8.67	ND	39.09	1	Tianjin/Sample S12	Urban/industrial district	116.951	38.7069	Xu et al.,2018
1228	473.98	85.49	151.24	9.38	97.75	33.39	5.41	17.17	13.5	11.66	14.63	18.1	3.48	4.06	ND	ND	8.73	1	Tianjin/Sample S4	Urban/industrial district	117.564	39.3386	Xu et al.,2018
1229	387.62	151.32	35.56	13.8	106.6	26.39	4.5	10.97	12.61	8.07	9.43	6.86	ND	1.51	ND	ND	ND	1	Tianjin/Sample S5	Urban/industrial district	117.574	39.501	Xu et al.,2018
1230	2430																	8	Tianjin/Tanggu	Urban/industrial district	117.681	39.0345	Zuo et al.,2007
1231	1170	37.5	5.3	2.94	9.6	110	115	146	109	73.1	103	52.1	6.19	42.3	40.4	153	163	1	Tianjin/Tanggu (Binhai New area,industrial area)	Urban/industrial district	117.667	39.0341	Zhu et al.,2014
1232	1587.1	240.5		7.6	21.6	165.7	81.4	96.4	106.1	111.1	134.9	130.3	116.4	104.3	77.8	99.6	93.3	12	Tianjin/Tanggu chemical industrial areas	Urban/industrial district	117.681	39.0197	Jiao et al.,2009c
1233	1150	208		5.71	21.1	107	39.9	87.8	78.1	68.5	95.2	91.3	68.5	75	44.8	74.9	82	39	Tianjin/Tanggu Industrial Zone	Urban/industrial district	117.667	39.0341	Jiao et al.,2009a
1234	814																	104	Tianjin/Tanggu-Hanlu-Dagang Industrial Zone	Urban/industrial district	117.684	39.0442	Li et al.,2010a
1235	1148.1	208.2	ND	5.7	21.1	107	39.9	87.8	78.2	68.5	95.2	91.3	68.5	75	44.8	74.9	82	38	Tianjin/Tangyu,industrial zone	Urban/industrial district	117.628	39.0521	Li et al.,2008a
1236	6435	730.6	119.4	233.1	245.8	602.6	271.1	276.7	876.8	153.9	203.7	260.1	34.3	116.4	6.9	105.5	157.8	9	Xinjiang/Urumqi,industrial zone	Urban/industrial district	87.5676	43.8903	Chen et al.,2015
1237	409.3																	1	Yunnan/Kunming 25 Zhenhua Pharmaceutical Factory	Urban/industrial district	102.711	25.0269	Lin,2012
1238	1904																	1	Yunnan/Kunming 26 Jiajia Door and Window Processing Factory	Urban/industrial district	102.727	25.0372	Lin,2012
1239	258.5																	1	Yunnan/Kunming 27 Kunming Quanhong Metal Production Factory	Urban/industrial district	102.691	25.0714	Lin,2012
1240	721.2																	1	Yunnan/Kunming 28 Yuannan Car Repair Factory	Urban/industrial district	102.707	25.0492	Lin,2012
1241	546.8																	1	Yunnan/Kunming 29 Kunming Motor Manufacturing Plant	Urban/industrial district	102.718	25.0194	Lin,2012
1242	416.6																	1	Yunnan/Kunming 30 Jinding Science and Technology Park	Urban/industrial district	102.714	25.0672	Lin,2012
1243	442.4	ND		13.09	25.68	65.76	41.63	72.85	75.76	24.92	41.76	31.37	11.23	18.45	2.82	3.65	3.43	1	Yunnan/Kunming Jindingshan	Urban/industrial district	102.674	25.067	Yang,2015
1244	1166.79(Σ15PAHs)																	6	Yunnan/Kunming,industrial area	Urban/industrial district	102.694	25.0245	Lin et al.,2013
1245	1166.79																	1	Yunnan/Kunming,industrial zone	Urban/industrial district	102.797	24.9939	Lin,2012
1246	433.32		2.34	15.14	53.55	88	9.76	57.36	39.94	14.77	35.71	44.05	7.62	20.14	4.96	18.58	21.4	5	Yunnan/Kunming,surrounded by Zhenhua Pharmaceutical factory	Urban/industrial district	102.694	25.0266	Yang et al.,2015
1247	414.05																	7	Zhejiang/Electronic waste dismantling area,Luqiao Distract,Taizhou City	Urban/industrial district	121.405	28.5108	Gu et al.,2019
1248	1435.30(Σ15PAHs)	91		17.3	170.9	124.4	30.9	128.3	82.5	119.5	101.9	125.4	63.4	138.3	21.4	119	96	108	Zhejiang/Hangzhou,iron and steel industrial zone	Urban/industrial district	120.151	30.4068	Shen and Zhu,2007
1249	204.762																	1	Zhejiang/Hangzhou,sample PF4	Urban/industrial district	120.122	30.3029	Wang et al.,2017
1250	500																	1	Zhejiang/Hangzhou,sample PP3	Urban/industrial district	120.145	30.3585	Wang et al.,2017
1251	649																		Zhejiang/Huangyan district,Jiangkou	Urban/industrial district	121.331	28.6828	Ping et al.,2019
1252	570																	10	Zhejiang/Taizhou Fengjiang Town	Urban/industrial district	121.39	28.5387	Shen et al.,2009a
1253	328.8	5.9	2.3		7.2	43.3	42	67	51.1	12.4	20.4	51.9	13	3.5	ND	3.1	7.6	20	Zhejiang/Taizhou Luqiao District	Urban/industrial district	121.354	28.5851	Tang et al.,2010
1254	328.8	5.9	2.3	0.5	7.2	43.3	42	67	51.1	12.4	20.4	51.9	13	3.5	ND	3.1	7.6	20	Zhejiang/Taizhou Luqiao District	Urban/industrial district	121.29	28.4028	Tang et al.,2010b
1255	540.1	11.4	4.1	1	13.5	80	68.4	106.3	82.5	17.7	32.1	81.9	22.6	3.4	ND	11.6	3.4	5	Zhejiang/Taizhou Luqiao District	Urban/industrial district	121.27	28.3839	Tang et al.,2010b
1256	353.7	5	1.6	0.4	9.1	55.9	55.6	67.3	43.2	14.2	14.9	58.1	3.2	3.8	ND	ND	3.8	7	Zhejiang/Taizhou Luqiao District	Urban/industrial district	121.232	28.3613	Tang et al.,2010b
1257	850.7	7	1.7	0.4	22.2	203.4	203	166.8	113	18	14.5	77.7	19.1	3.9	ND	ND	ND	3	Zhejiang/Taizhou Luqiao District (industrial land) large-scale gold recovering plants H	Urban/industrial district	121.309	28.3989	Tang et al.,2010c
1258	371.8	24.5	1.6	ND	7.4	64.4	64.7	62.7	48.2	9.6	17.7	62.9	4.7	3.3	ND	ND	ND	2	Zhejiang/Taizhou Luqiao District (industrial land) large-scale gold recovering plants I	Urban/industrial district	121.28	28.3362	Tang et al.,2010c
1259	719.4	23.7	ND	ND	6.6	218.7	221.4	39	32.4	ND	24.7	79.9	20	5.1	ND	ND	47.9	4	Zhejiang/Taizhou Luqiao District (industrial land) large-scale recycling plants A	Urban/industrial district	121.284	28.4589	Tang et al.,2010c
1260	715.5	23.8	7.3	ND	6.6	231.2	230	43.1	28.5	10.9	28.8	80.1	20	5.1	ND	ND	ND	1	Zhejiang/Taizhou Luqiao District (industrial land) large-scale recycling plants B	Urban/industrial district	121.311	28.4605	Tang et al.,2010c
1261	607.2	27.8	7.3	ND	6.6	199.2	197.9	35.1	20.5	6.9	20.8	72.1	12	1.1	ND	ND	ND	1	Zhejiang/Taizhou Luqiao District (industrial land) large-scale recycling plants C	Urban/industrial district	121.273	28.4514	Tang et al.,2010c
1262	488	23.9	7.4	3.3	10.7	244.9	0	55.5	20.6	23.1	20.9	68.5	8.1	1.2	ND	ND	ND	2	Zhejiang/Taizhou Luqiao District (industrial land) large-scale recycling plants F	Urban/industrial district	121.32	28.4216	Tang et al.,2010c
1263	787.3	60	6.5	1.7	15.7	128.3	128.1	105.9	85.8	22.8	54.8	98.5	38.1	6.7	ND	18.7	15.8	5	Zhejiang/Taizhou Luqiao District (industrial land) small simple household recycling workshops	Urban/industrial district	121.269	28.3065	Tang et al.,2010c
1264	730.5	7.4	3.1	1.6	15.9	145.5	144.3	129.4	96.6	17.9	32.3	80.6	21.9	7	ND	14.1	12.8	8	Zhejiang/Taizhou Luqiao District (industrial land) small simple household recycling workshops J	Urban/industrial district	121.357	28.4438	Tang et al.,2010c
1265	1231.2	17.1	9.4	5.3	14.6	169.9	160.5	166.3	135.7	64.1	136.6	139.3	76.5	25.6	ND	54.6	43.2	5	Zhejiang/Taizhou Luqiao District (industrial land) small simple household recycling workshops K	Urban/industrial district	121.292	28.3346	Tang et al.,2010c
1266	764	4	3.4	2.5	29.6	243.5	119.7	92.3	62.9	25.8	28.5	88.3	29.7	7.1	ND	14.8	11.9	4	Zhejiang/Taoqiao Luqiao District (industrial land) large-scale recycling plants D	Urban/industrial district	121.285	28.4465	Tang et al.,2010c
1267	672.2	95.3	19.9	15.9	27.8	270	47.7	47.7	63.5	43.7	39.7	ND	ND	1.1	ND	ND	ND	1	Zhejiang/Taoqiao Luqiao District (industrial land) large-scale recycling plants E	Urban/industrial district	121.34	28.4519	Tang et al.,2010c
1268	684.6	7.7	3.6	ND	12.5	260.4	144.2	74.4	32.2	3.4	30.5	67.3	45.3	3.1	ND	ND	ND	2	Zhejiang/Taoqiao Luqiao District (industrial land) large-scale recycling plants G	Urban/industrial district	121.321	28.3984	Tang et al.,2010c
1269	523	8	5	2	8	54	11	71	56	35	45	51	49	39	8	38	37	6	Beijing	Urban/other	116.878	40.2478	Peng et al.,2012a
1270	18.8285																	1	Chongqin/Banan(SiteS1)	Urban/other	106.424	29.2418	Hu et al.,2016
1271	94.1423																	1	Chongqin/Changshou(SiteS2)	Urban/other	107.143	29.6902	Hu et al.,2016
1272	464.435																	1	Chongqin/Fengdu(SiteS4)	Urban/other	107.682	29.7473	Hu et al.,2016
1273	76.3598																	1	Chongqin/Fengjie(SiteS8)	Urban/other	109.771	31.0272	Hu et al.,2016
1274	264.644																	1	Chongqin/Fuling(SiteS3)	Urban/other	107.379	29.6413	Hu et al.,2016
1275	77.4059																	1	Chongqin/Wanzhou(SiteS6)	Urban/other	108.58	30.8152	Hu et al.,2016
1276	118.201																	1	Chongqin/Wushan(SiteS9)	Urban/other	109.891	31.0835	Hu et al.,2016
1277	58.5774																	1	Chongqin/Yunyang(SiteS7)	Urban/other	108.958	30.9212	Hu et al.,2016
1278	175.732																	1	Chongqin/Zhongxian(SiteS5)	Urban/other	108.306	30.3587	Hu et al.,2016
1279	0.3538	24	13	0	7.3	7.8	0.1	20.6	31.9	50.1	9	57.7	8.9	15.3	9.6	15.3	12.9	14	Fujian/Quanzhou Bay	Urban/other	118.593	24.9204	Zhuang et al.,2011
1280	764																	3	Fujian/Xiamen,public place	Urban/other	118.145	24.5078	Lu et al.,2008
1281	0.996	188.9	4.6	13.2	38.1	201.6	31.3	192.4	163.9	126.4	69.7	88.8	95.5	65.1	4.1	12.3	28.6	3	Guangdong/Baguang wetland	Urban/other	114.517	22.6472	Zeng et al.,2013
1282	152.1	20.42	0.94	0.92	1.5	14.05	5.87	22.77	20.09	6.54	11.81	13.44	10.07	4.59	2.96	9.32	6.84	75	Guangdong/Baiyunshan Forest Park,Guangzhou City	Urban/other	113.283	23.1667	Xiao et al.,2014
1283	299.4																	5	Guangdong/Reservoir area	Urban/other	116.364	23.3717	Zhang et al.,2010
1284	200.2																		Guangdong/Shenzhen City (Forest)	Urban/other	113.893	22.8301	Zhang et al.,2008b
1285	53.6	9.66	1.54	0.91	5.13	9.74	1.96	5.08	3.35	0.77	3.57	4.06	1.41	1.37	0.22	1.98	2.87	20	Guangdong/Shenzhen,forest land	Urban/other	114.087	22.4644	Cao et al.,2010
1286	45.00(Σ15PAHs)		1.6	0.9	5.1	9.7	2	5.1	3.4	0.9	3.7	4.2	1.5	1.4	0.3	2	3	25	Guangdong/Shenzhen,forestry	Urban/other	113.857	22.6809	Ni et al.,2011
1287	48.3																	30	Guangdong/Shenzhen,woodland	Urban/other	113.893	22.8301	Zhang et al.,2014a
1288	150.47	8.85	3.18	0.79	2	8.25	9.81	5.6	4.35	4.85	12.77	22.72	21.98	14.09	9.68	13.22	8.33	8	Guangxi/Dashiwei Tiankeng,Leye County,Baise City_x000D_	Urban/other	106.553	24.7798	Kong et al.,2012
1289	90.92	7.67	1.04	0.14	1.74	6.09	6.53	3.52	2.68	4.44	11.72	16.1	10.85	6.49	1.17	4.29	6.45	7	Guangxi/Dashiwei Tiankeng,Leye County,Baise City_x000D_	Urban/other	106.486	24.8261	Kong et al.,2012
1290	395.22	23.48	2.7	1.16	4.2	18.23	19.58	10.86	8.31	11.74	39.49	61.4	71.41	52.79	10.58	22.86	36.41	1	Guangxi/Dashiwei Tiankeng,Leye County,Baise City_x000D_	Urban/other	106.456	24.8176	Kong et al.,2012
1291	57.7	13.8	0.86	0.68	4.24	14.8	0.75	6.14	2.58	0.72	3.74	3.31	1.17	0.62	0.58	2.02	1.74	1	Guangxi/Leye country,the Dashiwei tiankeng group	Urban/other	106.497	24.8109	Wang et al.,2012e
1292	87.76	8.2	0.98	0.69	4.63	17.18	6.61	5.62	3.16	1.47	7	9.38	2.47	3.1	0.89	7.28	9.56	9	Guangxi/Leye country,the Dashiwei tiankeng group	Urban/other	106.495	24.8116	Wang et al.,2012e
1293	60.77	16.45	0.65	0.53	4.28	13.27	0.62	4.89	2.4	0.9	4.45	4.38	1.6	0.57	0.81	2.67	2.31	1	Guangxi/Leye country,the Dashiwei tiankeng group,sample 1	Urban/other	106.496	24.8084	Wang et al.,2012e
1294	23.4	6.72	0.44	0.41	2.29	6.66	0.36	2.21	1.05	0.21	0.85	0.63	0.3	0.23	0.2	0.52	0.36	1	Guangxi/Leye country,the Dashiwei tiankeng group,sample 2	Urban/other	106.493	24.8092	Wang et al.,2012e
1295	57.88	15.38	0.64	0.78	4.99	16.01	0.71	6.68	3.09	0.47	2.26	2.29	0.56	0.51	0.45	1.59	1.48	1	Guangxi/Leye country,the Dashiwei tiankeng group,sample 3	Urban/other	106.495	24.8155	Wang et al.,2012e
1296	88.94	16.77	1.72	1.01	5.41	23.13	1.29	10.78	3.78	1.31	7.4	5.95	2.21	1.17	0.86	3.31	2.82	1	Guangxi/Leye country,the Dashiwei tiankeng group,sample 4	Urban/other	106.503	24.8108	Wang et al.,2012e
1297	58.56	12.79	1.01	0.87	4.83	13.97	0.63	4.34	2.48	0.83	3.76	3.87	0.89	1.34	0.83	2.66	3.47	1	Guangxi/Leye country,the Dashiwei tiankeng group,sample 5	Urban/other	106.495	24.8111	Wang et al.,2012e
1298	43.5	5.43	0.77	0.59	3.54	13.2	0.4	3.33	1.87	0.74	2.74	3.43	0.81	1.08	0.94	2.03	2.61	1	Guangxi/Leye country,the Dashiwei tiankeng group,sample 6	Urban/other	106.497	24.8112	Wang et al.,2012e
1299	59.04	10.32	1.09	0.78	4.95	15.24	0.56	4.15	2.3	0.81	3.5	4.21	1.36	1.48	0.89	3.3	4.13	1	Guangxi/Leye country,the Dashiwei tiankeng group,sample 7	Urban/other	106.495	24.8113	Wang et al.,2012e
1300	190	5.13	1.11	0.57	4.9	25.1	30.7	9.74	5.7	2.99	16.6	25.4	5.7	7.81	ND	22.6	26.5	1	Guangxi/Leye country,the Dashiwei tiankeng group,sample 8	Urban/other	106.494	24.8117	Wang et al.,2012e
1301	87.7	7.35	0.9	0.63	4.95	18.4	0.75	6.55	3.47	1.97	8.38	10	3.6	3.81	ND	5.82	11.1	1	Guangxi/Leye country,the Dashiwei tiankeng group,sample 9	Urban/other	106.494	24.8125	Wang et al.,2012e
1302	81.9	16.8	ND		7.18	14.8	15.2	5.82	4.33	1.62	6.35	5.81	1.66	ND	ND	2.29	ND	1	Guangxi/Nanning,Liangqing District	Urban/other	108.375	22.7649	Miao et al.,2013
1303	65.9	11.3	ND		7.84	21.4	21.9	ND	1.92	ND	1.52	ND	ND	ND	ND	ND	ND	1	Guangxi/Nanning,Liangqing District	Urban/other	108.336	22.7718	Miao et al.,2013
1304	74.42	10.7	0.93	0.69	4.46	16.11	4	5.85	2.9	1.14	5.55	6.68	1.89	2	0.71	4.94	6.09	9	Guangxi/The Karst Tiankengs (Dashiwei)	Urban/other	106.456	24.8176	Wang et al.,2009b
1305	42.15	7.51	0.48	0.41	2.98	9.69	1.93	3.71	1.99	0.71	3.11	3.54	1.62	0.84	0.35	1.94	1.31	12	Guangxi/The Karst Tiankengs (Datuo)	Urban/other	105.215	24.9038	Wang et al.,2009b
1306	313.08	42.22	6.83	2.71	13.69	76.58	16.43	15.6	11.33	18.12	13.99	21.53	16.81	9.65	40.75	2.12	4.72	14	Henan/Kaifeng City,public management land	Urban/other	114.426	34.7454	Zhao,2017
1307	0.2102	8.7	0.4	0.1	5.2	17.4	14.2	29.9	40.4	17.2	0	6.8	26.7	18.7	15	9.2	0.3	19	Hongkong/Ramsar swamp of Hong Kong	Urban/other	114.02	22.4679	Cai et al.,2013
1308	33.6	5.6	1.9	ND	1.3	2.45	ND	3.4	11.3	2.15	2.15	0.225	0.225	0.85		2.05	ND	2	Hongkong/Wetland	Urban/other	114.27	22.33	Zhang et al.,2006
1309	34.3	6.56	1.13	ND	2.43	2.05	1.06	8.76	3.31	1.51	0.35	0.725	0.725	3.39		0.04	2.24	17	Hongkong/Woodland Forest	Urban/other	114.154	22.359	Zhang et al.,2006
1310	77.4059																	1	Hubei/Badong(SiteS10)	Urban/other	110.527	31.0109	Hu et al.,2016
1311	52.3013																	1	Hubei/Guizhou(SiteS11)	Urban/other	110.725	30.992	Hu et al.,2016
1312	58.5774																	1	Hubei/Lanlingxi(SiteS12)	Urban/other	110.925	30.8746	Hu et al.,2016
1313	133.84	22.05	0.91	2.13	6.45	28.51	14.49	15.12	10.49	5.6	7.18	6.88	3.44	3.59	1.04	2.62	3.32	12	Hubei/The Three Gorges Reservoir)	Urban/other	111.105	30.849	Hu et al.,2016
1314	0.1042	8.7	8.1	7	22.8	1.8	2.2	2.2	1.5	1.1	1.2	22.8	10.8	1.4	7.2	4.7	0.8	13	Jiangsu/Guan River Estuary	Urban/other	120.011	34.2608	He et al.,2014b
1315	177.4		1.37	2.13	5.19	25.12	4.76	29.18	25.24	12.45	16.26	13.84	13.2	13.52	0.51	6.49	8.14	3	Jiangsu/Jianbi	Urban/other	119.58	32.1711	Xu et al.,2000
1316	504.19																	3	Jiangsu/Nanjing Forestry area Soil	Urban/other	118.82	32.0591	Wang,2015
1317	328.71																	3	Jiangsu/Nanjing Jiaozishan Landfill Plant	Urban/other	118.903	31.9945	Wang,2015
1318	271.65																	3	Jiangsu/Nanjing Subordinate Forest Farm	Urban/other	119.213	32.122	Wang,2015
1319	501.46																	3	Jiangsu/Nanjing Xiaguan Power Plant	Urban/other	118.729	32.0908	Wang,2015
1320	323.28		2.87	3.31	10.29	44.81	8.27	49.52	14.11	23.12	32.14	35.01	32.84	22.95	6.36	17.86	20.63	3	Jiangsu/Qixia	Urban/other	118.941	32.1726	Xu et al.,2000
1321	444.93		3.26	6.38		64.11	11.68	72.77	63.69	29.86	41.58				4.68	13.59	19.16	1	Jiangsu/Sanjiangkou	Urban/other	119.095	32.2393	Xu et al.,2000
1322	104.83		0.4	0.86	3.72	16.78	2.13	17.09	14.58	6.64	10.36	8.36	7.96	7.64	1.16	2.96	4.19	3	Jiangsu/Shangxinhe	Urban/other	118.718	32.0339	Xu et al.,2000
1323	0.27341																	9	Jiangsu/Zijin Mountain	Urban/other	118.86	32.0761	Zhang et al.,2018
1324	891		6		28	163	13	149	133	64	39	33	33	61	9	51	55	45	Liaoning	Urban/other	123.44	41.8271	Wang et al.,2010b
1325	81.59	51.2	11.5	12.7	42.1	141.4	18	74.3	56.8	17.8	30	38.7	13.4	15.3	2.7	13	12.8	31	Liaoning/Liaohe estuarine wetland	Urban/other	122.059	41.178	Yang et al.,2015a; Lang et al.,2012
1326	66.08		0.05	0.63	0.65	4.44	0.62	4.55	3.46	1.4	1.93	1.52	1.46	1.86	0.25	0.86	0.79	6	Liaoning/Mahushan Bridge	Urban/other	123.204	42.1563	Xu et al.,2000
1327	37.82		0.11	0.42	1.11	7.68	0.86	10.93	8.36	3.16	5.45	4.41	4.3	2.54	0.23	2.55	2.38	4	Liaoning/Manduhu Bridge	Urban/other	122.696	41.6034	Xu et al.,2000
1328	1241.9																	12	Liaoning/Panjin City Liaohekou Wetland	Urban/other	121.948	40.949	Liao et al.,2011
1329	375.3	2.9	ND	44.9	50.3	49.8	3.4	43.3	15.6	87.2	2.8	22.9	10.7	9.8	2.3	16.6	12.8	14	Liaoning/Shenyang City,Shenbei New District	Urban/other	123.385	41.9301	Li et al.,2018
1330	180.44		0.53	3.56	4.53	25.04	4.56	34.14	27.66	13.67	16.23	12.29	9.67	12.16	2.34	7.6	6.46	5	Liaoning/Yubaotai Bridge	Urban/other	122.905	41.9229	Xu et al.,2000
1331	19.05		0.14	0.46	1.66	10.39	0.97	6.97	5.78	1.9	3.6	3.24	3.03	2.56	0.2	1.55	1.54	5	Liaoning/Zhanghuangdi Bridge	Urban/other	122.544	41.2873	Xu et al.,2000
1332	0.3453	146	2.8	11.5	32	32.3	2.2	20.3	16.2	2.3	28.6	0.8	18.5	19.5	3.1	3.9	5.1	16	Shandong/Jiaozhou Bay wetland	Urban/other	120.595	36.4746	Yang et al.,2014
1333	0.0907	14	0.9	1.6	6	14.3	2.5	10	9.8	3.8	5.8	5.7	2.1	3.8	2	4.7	4.8	15	Shandong/Yellow River Estuary	Urban/other	118.613	37.8437	Hui et al.,2009
1334	115.8	3	0.6	0.5	3.8	16.6	2.8	20.3	14.5	9.2	15.2	4.2	4.2	9.6	8.3	2.4	0.6	10	Shanghai/Chongming wetland	Urban/other	121.841	31.5285	Wang et al.,2012f
1335	440.11	11.35	1.65	6.55	2.15	42.45	9.1	51.73	37	35.75	37.6	61.8	23	35.5	17.98	33.75	32.75	4	Shanxi/Taiyuan,Tianlong Mountain Scenic area	Urban/other	112.408	37.7292	Gao,2016
1336	714	5.9	0.6	3.4	63.4	486.4	10.1	94.2	38.5	2.7	5.2	1.4	0.2	0.8	0.4	0.1	0.8	3	Tianjin/Bohai Bayintertidal zone	Urban/other	117.6	38.8302	Jiao et al.,2010
1337	152.4	3.8	0.9		1.4	7.7	7.5	38.7	33	5.2	16.4	21.4	1.3	1.9	ND	ND	1.9	8	Zhejiang/Taizhou Luqiao District	Urban/other	121.284	28.3611	Tang et al.,2010b
1338	1146.41																	25	Beijing	Urban/park greenbelt	116.178	39.9609	Peng,2009
1339	1285	28	15	6	12	110	23	167	132	85	116	133	127	100	23	102	100	13	Beijing	Urban/park greenbelt	116.463	39.7722	Peng et al.,2012a
1340	673	14	7	3	8	61	10	85	66	42	64	74	72	49	11	50	50	9	Beijing	Urban/park greenbelt	116.72	40.2464	Peng et al.,2012a
1341	1109.6																	6	Beijing/Classical garden (CG)	Urban/park greenbelt	116.309	39.8906	Liu et al.,2010a
1342	331.9																	12	Beijing/Public green space (PGS)	Urban/park greenbelt	116.228	39.7971	Liu et al.,2010a
1343	575.4	32.3	40.4	19	51.4	9.2	72.7	81.4	61.5	22.4	66.2	29.9		16.4	4.5	11.5	17.9	5	Beijing/R1 (Square Green)	Urban/park greenbelt	116.142	39.9224	Tang et al.,2004
1344	6653.00(Σ15PAHs)																	121	Beijing/Urban green spaces	Urban/park greenbelt	116.494	40.0057	Zhang et al.,2016c
1345	222.00(Σ15PAHs)	0.2		1.2	2.4	26.8	2	39	31	11.2	20.9	17.7	10.4	16.4	1.5	19.8	21.2	13	Fujian/Fuzhou Park	Urban/park greenbelt	119.285	26.0968	Ni et al.,2012
1346	536.15	1.19048		13.0952	23.8095	71.4286	35.7143	60.7143	14.2857	21.4286	39.2857	35.7143	28.5714	1.19048	21.4286	125	32.1429	10	Fujian/Fuzhou,Gulou District,park green space	Urban/park greenbelt	119.291	26.1046	Jiang et al.,2015
1347	911.8	2.38095		3.57143	26.1905	69.0476	63.0952	92.8571	19.0476	35.7143	54.7619	50	45.2381	2.38095	29.7619	236.905	178.571	10	Fujian/Fuzhou,Gulou District,residential area greenland	Urban/park greenbelt	119.307	26.1011	Jiang et al.,2015
1348	617.95	28.5714		10.7143	29.7619	61.9048	61.9048	42.8571	20.2381	22.619	47.619	30.9524	32.1429	2.38095	28.5714	134.524	58.3333	10	Fujian/Fuzhou,Gulou District,road greenland	Urban/park greenbelt	119.309	26.0992	Jiang et al.,2015
1349	222																		Fujian/Fuzhou,parks	Urban/park greenbelt	119.292	26.145	Ni et al.,2010
1350	641																	4	Fujian/Xiamen,scenic area	Urban/park greenbelt	118.262	24.8026	Lu et al.,2008
1351	186.047																	15-45	Guangdong/Baiyun Lake Park	Urban/park greenbelt	113.244	23.2343	Ke et al.,2017
1352	76.7442																	15-45	Guangdong/Baiyun Park	Urban/park greenbelt	113.277	23.1883	Ke et al.,2017
1353	79.0698																	15-45	Guangdong/Chengbei Park	Urban/park greenbelt	113.373	22.9659	Ke et al.,2017
1354	125.581																	15-45	Guangdong/Chuanqi Park	Urban/park greenbelt	113.32	23.1167	Ke et al.,2017
1355	202.326																	15-45	Guangdong/Cultural Park	Urban/park greenbelt	113.257	23.1156	Ke et al.,2017
1356	81.3953																	15-45	Guangdong/Dafu Mountain Forest Park	Urban/park greenbelt	113.316	22.9563	Ke et al.,2017
1357	383.721																	15-45	Guangdong/Development Park	Urban/park greenbelt	113.313	23.1157	Ke et al.,2017
1358	167.442																	15-45	Guangdong/Dongshan Lake Park	Urban/park greenbelt	113.298	23.1224	Ke et al.,2017
1359	172.093																	15-45	Guangdong/Ersha Island Sports Park	Urban/park greenbelt	113.318	23.1146	Ke et al.,2017
1360	383.721																	15-45	Guangdong/Guangzhou Exhibition Park	Urban/park greenbelt	113.36	23.1077	Ke et al.,2017
1361	197.674																	15-45	Guangdong/Haixinsha Asian Games Park	Urban/park greenbelt	113.331	23.1172	Ke et al.,2017
1362	430.233																	15-45	Guangdong/Haizhu Lake Park	Urban/park greenbelt	113.343	23.0727	Ke et al.,2017
1363	488.372																	15-45	Guangdong/Hongcheng Park	Urban/park greenbelt	113.324	23.1161	Ke et al.,2017
1364	174.419																	15-45	Guangdong/Huanghuagang Park	Urban/park greenbelt	113.302	23.1457	Ke et al.,2017
1365	509.302																	15-45	Guangdong/Huangpu Park	Urban/park greenbelt	113.458	23.1041	Ke et al.,2017
1366	495.349																	15-45	Guangdong/Liuhua Lake Park	Urban/park greenbelt	113.257	23.1426	Ke et al.,2017
1367	425.581																	15-45	Guangdong/Liwan Lake Park	Urban/park greenbelt	113.24	23.1267	Ke et al.,2017
1368	337.209																	15-45	Guangdong/Lu Lake Park	Urban/park greenbelt	113.29	23.1551	Ke et al.,2017
1369	218.605																	15-45	Guangdong/Nansha Coastal Park	Urban/park greenbelt	113.655	22.6165	Ke et al.,2017
1370	286.11	98.22	2.72	1.77	6.23	20.68	2.84	31.49	27.77	13.75	20.6	16.26	10.61	16.68	1.18	5.02	10.3	420-1260	Guangdong/Park	Urban/park greenbelt	113.651	23.2154	Ke et al.,2017
1371	523.256																	15-45	Guangdong/Pearl River Park	Urban/park greenbelt	113.346	23.1267	Ke et al.,2017
1372	197.674																	15-45	Guangdong/People's Park	Urban/park greenbelt	113.225	23.4141	Ke et al.,2017
1373	139.535																	15-45	Guangdong/Sculpture Park	Urban/park greenbelt	113.277	23.1556	Ke et al.,2017
1374	72.3	6.05	1.12	0.72	4.29	9.75	2.47	7.32	5.52	2.18	5.79	8.4	2.81	3.21	1.02	4.64	7.01	31	Guangdong/Shenzhen,greenbelt	Urban/park greenbelt	114.175	22.4896	Cao et al.,2010
1375	66.00(Σ15PAHs)		1.1	0.7	4.3	9.8	2.5	7.3	5.5	2.2	5.8	8.4	2.8	3.2	1	4.6	7	25	Guangdong/Shenzhen,greenbelt	Urban/park greenbelt	114.062	22.5143	Ni et al.,2011
1376	72.4																	28	Guangdong/Shenzhen,urban green space	Urban/park greenbelt	114.143	22.5697	Zhang et al.,2014a
1377	97.6744																	15-45	Guangdong/Stone bridge park	Urban/park greenbelt	114.835	22.7654	Ke et al.,2017
1378	76.7442																	15-45	Guangdong/Sun Yat-Sen Park	Urban/park greenbelt	113.271	23.1423	Ke et al.,2017
1379	167.442																	15-45	Guangdong/Tianhe Park	Urban/park greenbelt	113.373	23.1343	Ke et al.,2017
1380	490.698																	15-45	Guangdong/Xiaogang Park	Urban/park greenbelt	113.287	23.1029	Ke et al.,2017
1381	309.302																	15-45	Guangdong/Yuexiu Park	Urban/park greenbelt	113.272	23.1474	Ke et al.,2017
1382	890.909																	15-45	Guangdong/Zuiguan Park	Urban/park greenbelt	113.238	23.105	Ke et al.,2017
1383	35.29	4.31	ND		3.28	4.96	5.07	1.53	1.25	3.06	4.45	4.91	ND	ND	ND	1.63	0.84	1	Guangxi/Nanning,Qingxiu District	Urban/park greenbelt	108.337	22.8345	Miao et al.,2013
1384	351	ND	5.3	6	ND	44.5	0.9	91.7	11	13	42.3	55.5	16.4	ND	21	0.1	42.9	1	Guizhou/Guiyang City,Dongshan Park	Urban/park greenbelt	106.733	26.5882	Hu et al.,2011a
1385	826	4.5	24.6	7.6	1.6	56.3	ND	481	15.3	8.3	28	99	8.9	1.7	68.8	13	7.7	1	Guizhou/Guiyang City,Hebin Park	Urban/park greenbelt	106.702	26.5718	Hu et al.,2006; Hu,2005
1386	626	4.6	17.4	5.1	1.6	60.2	6	195	ND	36.2	81.6	92.6	4.4	8.1	40.1	21.7	51.6	1	Guizhou/Guiyang City,Hebin Park	Urban/park greenbelt	106.712	26.574	Hu et al.,2011a
1387	739	ND	ND	11.8	ND	118	4.7	102	59.9	34.5	100	134	29.7	40.6	49.5	0.1	54.5	1	Guizhou/Guiyang City,Jinding Mountain	Urban/park greenbelt	106.695	26.58	Hu et al.,2011a
1388	351	ND	5.3	6	ND	44.5	0.9	91.7	11	13	42.3	55.5	16.4	ND	21	42.9	0.1	1	Guizhou/Guiyang City,Jindingshan	Urban/park greenbelt	106.683	26.5798	Hu et al.,2006; Hu,2005
1389	826	4.5	24.6	7.6	1.6	56.3	ND	481	15.3	8.3	28	99	8.9	1.7	68.8	7.7	13	1	Guizhou/Guiyang City,Nanyue Mountain	Urban/park greenbelt	106.733	26.5585	Hu et al.,2011a
1390	692	13.7	11.2	6.9	2.8	58.5	2.8	158	16	16.3	95	126	42.2	5.8	77.4	41.9	16.5	1	Guizhou/Guiyang City,Qianling Park	Urban/park greenbelt	106.703	26.6025	Hu et al.,2011a
1391	1560	ND	ND	ND	ND	162	22.3	77.3	30.8	182	157	214	124	205	81.7	181	123	1	Guizhou/Guiyang City,Tuanpoqiao	Urban/park greenbelt	106.726	26.5712	Hu et al.,2006; Hu,2005
1392	692	13.7	11.2	6.9	2.8	58.5	2.8	158	16	16.3	95	126	42.2	5.8	77.4	16.5	41.9	1	Guizhou/Guiyang City,urban area (forest area)	Urban/park greenbelt	106.689	26.6018	Hu et al.,2006; Hu,2005
1393	247	ND	5.2	3.2	2.4	26.9	1.7	41.1	8.3	10.2	42.9	0.5	16.2	18.8	29.2	21.6	18.9	1	Guizhou/Guiyang City,Xiangbao Mountain	Urban/park greenbelt	106.725	26.5966	Hu et al.,2011a
1394	247	ND	5.2	3.2	2.4	26.9	1.7	41.1	8.3	10.2	42.9	0.5	16.2	18.8	29.2	18.9	21.6	1	Guizhou/Guiyang,Dongshan Park	Urban/park greenbelt	106.722	26.5859	Hu et al.,2006; Hu,2005
1395	926	12.6	21.9	103	3.4	5.8	4.1	177	22.5	68.6	138	10.6	57.7	76.5	69	116	38.4	1	Guizhou/Guiyang,Junqu Houshan	Urban/park greenbelt	106.844	27.1361	Hu et al.,2006; Hu,2005
1396	739	ND	ND	11.8	ND	118	4.7	102	59.9	34.5	100	134	29.7	40.6	49.5	54.5	0.1	1	Guizhou/Guiyang,Xiangya	Urban/park greenbelt	106.688	26.5657	Hu et al.,2006; Hu,2005
1397	626	4.6	17.4	5.1	1.6	60.2	6	195	ND	36.2	81.6	92.6	4.4	8.1	40.1	51.6	21.7	1	Guizhou/Guiyang,Zhongbaoshan	Urban/park greenbelt	106.715	26.5943	Hu et al.,2006; Hu,2005
1398	3256.2	86.2	12.5	32.1	26	411.4	33.3	445.7	287.8	274.5	295.2	442.2	100	322	65.4	218.3	203.2	5	Heilongjiang/Harbin UR1	Urban/park greenbelt	126.689	45.7131	Ma,2007
1399	202.2	15.3	2.4	1.7	2.7	24.6	3	26.3	22.5	12.4	13	22.9	8.2	16.4	3.5	13.6	13.5	5	Heilongjiang/Harbin UR10	Urban/park greenbelt	126.635	45.734	Ma,2007
1400	1607.7	26.3	10.3	11.3	14	134.3	22.6	218.5	185.7	114.9	120.3	213.2	69.6	162.9	35.4	135.4	12.7	5	Heilongjiang/Harbin UR9	Urban/park greenbelt	126.596	45.7743	Ma,2007
1401	181.37	14.38	3.43	2.23	8.14	46.12	16.99	10.74	8.35	11.28	6.24	13.45	12.62	4.62	12.29	3.1	7.38	10	Henan/Kaifeng City,woodland	Urban/park greenbelt	114.365	34.8192	Zhao,2017
1402	103.3	43.2	1.11	1	1	8.27	1.36711	7.91	7.98	1.82	6.16	3.555	3.555	2.3	1.58	3.31	9.25	9	Hongkong/Country park	Urban/park greenbelt	114.247	22.306	Chuang et al.,2007
1403	342.2	23.9	2.86	3.58	3.57	34.3	4.56814	46.6	58.4	12.5	36.9	15.65	15.65	16	5.84	16.3	45.3	14	Hongkong/Greening area	Urban/park greenbelt	114.22	22.3622	Chuang et al.,2007
1404	811.5	40.3	4.45	15.2	9.28	88.7	13.4999	127.1	116.9	50.9	80.5	32.2	32.2	59.8	18.1	50.9	71.3	39	Hongkong/Urban park	Urban/park greenbelt	114.233	22.3333	Chuang et al.,2007
1405	991																	7	Hubei/Nanwang Mountain,Hongshan District	Urban/park greenbelt	114.394	30.5271	Xue et al.,2011
1406	1305	101	12	ND	6	13	4	1490	50	14	37	778	70	16	ND	56	ND	5-10	Inner Mongolia/Altai Park,Hohhot	Urban/park greenbelt	111.705	40.8608	Hou,2014
1407	1981	69	ND	ND	28	11	1	2810	95	32	38	1258	72	30	ND	63	ND	5-10	Inner Mongolia/Hohhot City	Urban/park greenbelt	111.774	40.8207	Hou,2014
1408	3300	140	147	ND	72	31	8	4580	13.9	69	70	1899	42	50	2	173	ND	5-10	Inner Mongolia/Hohhot City Museum Park	Urban/park greenbelt	111.741	40.8474	Hou,2014
1409	1260	68	106	93	7	14	4	2100	57	9	30	532	57	27	7	37	ND	5-10	Inner Mongolia/Hohhot City Princess Palace Park	Urban/park greenbelt	111.663	40.8402	Hou,2014
1410	1122	123	15	168	ND	6	2	ND	27	14	26	627	57	17	ND	38	2	5-10	Inner Mongolia/Huhhothai Manduhai Park	Urban/park greenbelt	111.695	40.8222	Hou,2014
1411	1857	114	25	118	17	ND	5	2170	60	44	38	1105	59	42	ND	12	ND	5-10	Inner Mongolia/Qingcheng Park,Hohhot City	Urban/park greenbelt	111.673	40.8133	Hou,2014
1412	2672	70	ND	33	47	104	4	ND	15	64	23	1972	70	65	5	198	ND	5-10	Inner Mongolia/Shih Park,Hohhot City	Urban/park greenbelt	111.693	40.7931	Hou,2014
1413	3142	189	ND	657	311	117	ND	2090	ND	647	36	712	95	58	6	101	5	5-10	Inner Mongolia/Ulanfu Park,Hohhot City	Urban/park greenbelt	111.65	40.8184	Hou,2014
1414	2029	49	44	239	8	7	6	1870	94	42	33	1120	62	28	8	103	ND	5-10	Inner Mongolia/Xinhua Park,Hohhot	Urban/park greenbelt	111.632	40.8129	Hou,2014
1415	915.94	7.66	9.48	22.19	3.98	93.46	28.04	81.11	71.42	27.51	27.55	149.92	118.05	99.29	101.67	47.98	63.93	47	Jiangsu/Nanjing City,urban area,forest park	Urban/park greenbelt	118.836	32.4543	Yang et al.,2017
1416	525.41																	3	Jiangsu/Nanjing Jinjin Village Community	Urban/park greenbelt	118.81	32.0738	Wang,2015
1417	293.87																	3	Jiangsu/Nanjing Zijinshan Forest Park	Urban/park greenbelt	118.81	32.0659	Wang,2015
1418	915.94	7.66	9.48	22.19	3.98	93.46	28.04	81.11	71.42	27.51	27.55	149.92	118.05	99.29	101.67	47.98	63.93	47	Jiangsu/Nanjing,forest park	Urban/park greenbelt	118.754	31.9157	Yang et al.,2017
1419	0.52314																	9	Jiangsu/Peace Park	Urban/park greenbelt	118.804	32.0639	Zhang et al.,2018
1420	0.27071																	9	Jiangsu/Suburban Laoshan Forest Park	Urban/park greenbelt	118.608	32.1066	Zhang et al.,2018
1421	480.30(Σ15PAHs)	36.8	2.8		7.4	53.1	4.7	75.6	89.5	31.5	32.3	41.2	23.3	43.4	6.9	16.1	39	1	Liaoning/ Fuxin Ulanmu	Urban/park greenbelt	121.467	42.3046	Wang,2007
1422	521.80(Σ15PAHs)	60.4	3.2		12.8	59.3	5	70.1	69.8	34.7	27	61.3	23.2	40.8	6.8	42.5	28.1	1	Liaoning/Anshan Hunan Park	Urban/park greenbelt	123.02	41.0876	Wang,2007
1423	2599.80(Σ15PAHs)	197.4	20		18	189.1	28.5	403.3	467.2	202.4	202.7	276.9	134.9	266.3	27.8	113.7	186.5	1	Liaoning/Anshan Hunan Park,	Urban/park greenbelt	123.022	41.0889	Wang,2007
1424	247.80(Σ15PAHs)	79.4	1.7		12.9	37.8	2.6	19.2	14.2	7.7	8.3	28.8	5.8	8.7	3.7	13.6	9.2	1	Liaoning/Anshan Qianshan	Urban/park greenbelt	122.968	41.0831	Wang,2007
1425	325.40(Σ15PAHs)	45.6	3		7.2	35.2	4.1	42.6	47.2	24.1	19.3	27	15.3	27.4	5.6	13.3	23.8	1	Liaoning/Anshan Qianshan	Urban/park greenbelt	122.97	41.0857	Wang,2007
1426	680.80(Σ15PAHs)	105	5.9		17	101.2	9.2	84.7	84	46.9	28.5	63.7	24.3	46.8	6.9	45	36	1	Liaoning/Bangchui Island,Dalian	Urban/park greenbelt	121.712	38.8954	Wang,2007
1427	2155.40(Σ15PAHs)	426.7	12.8		92.6	379.4	9.4	285.3	253.2	130.9	66.5	244.9	68.4	106.9	12	77.8	57	1	Liaoning/Benxi Guanmen Mountain	Urban/park greenbelt	124.155	41.1447	Wang,2007
1428	444.40(Σ15PAHs)	103.8	4		10.1	48.7	5.1	59.8	55.5	27.7	20.6	27.1	16	26.3	5.8	23.1	26.8	1	Liaoning/Benxi Guanmen Mountain	Urban/park greenbelt	124.156	41.1449	Wang,2007
1429	709.80(Σ15PAHs)	101.2	4.6		32.3	151.8	5.9	92.6	70.8	39.1	36.1	68.5	22.3	37	5.6	25	39.3	1	Liaoning/Benxi Mantou	Urban/park greenbelt	124.127	41.3077	Wang,2007
1430	6293.20(Σ15PAHs)	183.4	76.6		65.8	732.7	77.8	1228.9	1223.4	478.7	498.7	597.2	302.1	558	59.6	20.6	491.8	1	Liaoning/Benxi Mantoushan	Urban/park greenbelt	123.785	41.3329	Wang,2007
1431	1056.00(Σ15PAHs)	85.7	7.5		34.4	186.4	8.1	184.9	156.7	71.2	45.9	84.8	42.3	69.9	7.9	52.5	60.1	1	Liaoning/Benxi Pingdingshan	Urban/park greenbelt	123.793	41.2806	Wang,2007
1432	2770.50(Σ15PAHs)	162.7	25.7		30.2	305.4	28.2	501.4	533.7	191.8	175.3	241.3	123.1	237	25.7	89.3	222.8	1	Liaoning/Benxi Pingdingshan	Urban/park greenbelt	123.802	41.2777	Wang,2007
1433	680.80(Σ15PAHs)	105	5.9		17	101.2	9.2	84.7	84	46.9	28.5	63.7	24.3	46.8	6.9	45	36	1	Liaoning/Bnagchui Island	Urban/park greenbelt	121.711	38.8926	Wang,2007
1434	620	50	10	10	0	130	70	140	20	30	10	ND	60	50	30	10	ND	1	Liaoning/Dadong District,park	Urban/park greenbelt	123.485	41.8444	Sun et al.,2012
1435	239.70(Σ15PAHs)	55.4	2.8		8.3	42.2	3.7	29.4	22.9	9.9	14.5	10.9	6.9	11.6	3.9	16.8	7.4	1	Liaoning/Dalhe Mountain,Dalian	Urban/park greenbelt	121.798	39.1106	Wang,2007
1436	759.70(Σ15PAHs)	59.6	3.6		27.8	104.6	8.8	105.7	105.5	48.1	40.7	69	32.7	64.4	9	70.1	42.8	1	Liaoning/Dalian artificial black pine forest	Urban/park greenbelt	121.539	38.8936	Wang,2007
1437	753.70(Σ15PAHs)	120.8	3.3		19.8	102.1	8.6	97.8	99.9	40.6	38.7	64.8	29.3	54.1	7.8	54.4	41	1	Liaoning/Dalian artificial black pine forest	Urban/park greenbelt	121.546	38.8729	Wang,2007
1438	9588.86(Σ15PAHs)	15.16	35.6		55.3	702.4	141.3	1468.4	1613.6	798.1	650.8	1095.5	527.3	1015.2	123.1	1002.6	871.8	1	Liaoning/Dalian Children's Park	Urban/park greenbelt	121.247	38.8148	Wang,2007
1439	550.80(Σ15PAHs)	37.9	3.9		8.1	64.4	8.6	75.6	79.8	42.6	38.7	47.4	25.3	51.2	7.7	55.3	29.6	1	Liaoning/Dalian City Forest Zoo	Urban/park greenbelt	121.617	38.8886	Wang,2007
1440	482.80(Σ15PAHs)	80.9	2.8		12.4	65.6	5.9	56.1	57	32.8	23.9	43.5	19	34.6	6.7	34.9	25.7	1	Liaoning/Dalian City Forest Zoo	Urban/park greenbelt	121.621	38.8904	Wang,2007
1441	433.80(Σ15PAHs)	60.6	2.5		11.9	59.8	7.2	52.4	51.6	25.7	14.7	39.6	17.6	39.9	4.6	34.9	28.4	1	Liaoning/Dalian Island,Dalian	Urban/park greenbelt	121.713	38.8929	Wang,2007
1442	261.40(Σ15PAHs)	45.3	2.3		8.7	40	3.6	29.4	29.6	12.6	11.8	20.6	11.2	18.2	4.5	20.2	14.6	1	Liaoning/Dalian Jinshitan	Urban/park greenbelt	122.013	39.0925	Wang,2007
1443	1295.00(Σ15PAHs)	71.8	5.9		15.6	132.1	18.7	191.2	198.8	92.8	67.8	128.1	64.6	135.2	14.8	135.8	86.4	1	Liaoning/Dalian Laodong Park	Urban/park greenbelt	121.641	38.9174	Wang,2007
1444	15675.40(Σ15PAHs)	215.9	109.1		103.5	1403.5	210.3	2788.5	2951.7	1282.9	1079.3	1522.4	657.6	1299.4	147.1	1392.9	1168.9	1	Liaoning/Dalian Laodong Park	Urban/park greenbelt	121.641	38.9174	Wang,2007
1445	2519.70(Σ15PAHs)	133.1	15		29.4	259.3	40.4	371.2	388	208.8	146.6	256.6	126.1	246.1	26.1	218.3	180.8	1	Liaoning/Dalian Laodong Park	Urban/park greenbelt	121.639	38.9194	Wang,2007
1446	1295.10(Σ15PAHs)	71.8	5.9		15.6	132.1	18.7	191.3	198.8	92.8	67.8	128.1	64.6	135.2	14.8	135.8	86.4	1	Liaoning/Dalian Laodong Park	Urban/park greenbelt	121.64	38.9158	Wang,2007
1447	673.10(Σ15PAHs)	56.5	3.8		27.5	149	7.6	104.5	94.2	35.7	29.2	51.8	24.7	42.7	5.9	30.2	34.5	1	Liaoning/Dengfeng Mountain,Dandong City	Urban/park greenbelt	124.092	40.429	Wang,2007
1448	1452.90(Σ15PAHs)	60.7	4.7		11.7	57.7	11.3	74	123.1	100.2	426.7	121.1	40.6	118.1	31.3	109	203.3	1	Liaoning/Dengfeng Mountain,Dandong City	Urban/park greenbelt	124.092	40.429	Wang,2007
1449	1492.30(Σ15PAHs)	86.9	10.7		16.3	145.3	19.1	219.3	259.3	137.3	97.8	150.1	75.1	150.9	17.2	73.5	108.6	1	Liaoning/Diaoqiao Dianlong Park	Urban/park greenbelt	122.526	40.6516	Wang,2007
1450	471.10(Σ15PAHs)	91	3.9		19.2	76.4	5.4	50.2	50.1	27	19.8	42.4	17.1	29.1	5.8	31.8	19	1	Liaoning/Diaoqiao Dianlong Park,Liaoning	Urban/park greenbelt	122.526	40.6513	Wang,2007
1451	562.30(Σ15PAHs)	50.7	2.9		25.6	141.7	6.2	94.2	69.7	26.6	15.5	47.6	14	25	3.8	24.2	28.6	1	Liaoning/Dongdong Jinjiang Mountain	Urban/park greenbelt	124.379	40.1357	Wang,2007
1452	239.70(Σ15PAHs)	55.4	2.8		8.3	42.2	3.7	29.4	22.9	9.9	14.5	10.9	6.9	11.6	3.9	16.8	7.4	1	Liaoning/Dongdong Jinjiang Mountain	Urban/park greenbelt	124.388	40.1375	Wang,2007
1453	1400	150	70	20	30	100	120	200	100	80	100	40	130	120	40	30	70	1	Liaoning/Dongling District,park	Urban/park greenbelt	123.527	41.832	Sun et al.,2012
1454	620	150	70	10	0	110	50	0	10	40	20	10	90	20	20	20	ND	1	Liaoning/Dongling District,park	Urban/park greenbelt	123.534	41.7654	Sun et al.,2012
1455	4114.50(Σ15PAHs)	143.9	16		47.5	610.5	45.6	824.4	695	389.1	172.5	414	144.7	242.4	31.9	205.5	276.2	1	Liaoning/Fushun Erlong Mountain	Urban/park greenbelt	123.888	41.8315	Wang,2007
1456	185.20(Σ15PAHs)	49.9	1.6		5.6	24.7	3.2	15.6	13.7	14.3	9.4	9.3	6.7	13.1	4	8.2	12.6	1	Liaoning/Fushun Erlong Mountain	Urban/park greenbelt	123.888	41.8314	Wang,2007
1457	520	0	10	10	10	10	80	120	10	60	50	ND	60	30	70	ND	ND	1	Liaoning/Heping District,park	Urban/park greenbelt	123.434	41.7975	Sun et al.,2012
1458	240	0	0	0	0	10	20	60	10	20	30	ND	40	20	20	ND	10	1	Liaoning/Heping District,park	Urban/park greenbelt	123.429	41.8052	Sun et al.,2012
1459	520	10	10	10	10	20	50	140	140	40	30	ND	60	ND	ND	ND	ND	1	Liaoning/Huanggu District,park	Urban/park greenbelt	123.415	41.8528	Sun et al.,2012
1460	1755.40(Σ15PAHs)	79.8	7		38.2	383.1	26.3	347.1	297.2	140.7	43.6	138.6	36.8	101.7	4.5	62	85.6	1	Liaoning/Laofang Wafangdian Dongshan Park	Urban/park greenbelt	122.023	39.6249	Wang,2007
1461	590.00(Σ15PAHs)	101.6	3.2		8.5	73.1	6.9	91.7	85.3	41.7	30.2	39	23.1	44.3	7.3	23.4	33.8	1	Liaoning/Laofang Wafangdian Dongshan Park	Urban/park greenbelt	122.022	39.6248	Wang,2007
1462	642.50(Σ15PAHs)	67.1	3.4		29.2	151.7	6.9	95.2	67.6	32.6	15.8	65	19.5	34.3	4.9	31.5	37.3	1	Liaoning/Liaoning at the foot of Dahei Mountain,Jinzhou	Urban/park greenbelt	121.797	39.1056	Wang,2007
1463	753.70(Σ15PAHs)	120.8	3.3		19.8	102.1	8.6	97.8	99.9	40.6	38.7	64.8	29.3	54.1	7.8	54.4	41	1	Liaoning/Liaoning Dagong Black Pine Forest	Urban/park greenbelt	121.547	38.893	Wang,2007
1464	763.70(Σ15PAHs)	59.6	3.6		27.8	104.6	12.8	105.7	105.5	48.1	40.7	69	32.7	64.4	9	70.1	42.8	1	Liaoning/Liaoning Dagong Black Pine Forest	Urban/park greenbelt	121.564	38.8927	Wang,2007
1465	2619.70(Σ15PAHs)	133.1	15		29.4	359.3	40.4	371.2	388	208.8	146.6	256.6	126.1	246.1	26.1	218.3	180.8	1	Liaoning/Liaoning Dalian Labor Park	Urban/park greenbelt	121.641	38.9154	Wang,2007
1466	482.80(Σ15PAHs)	80.9	2.8		12.4	65.6	5.9	56.1	57	32.8	23.9	43.5	19	34.6	6.7	34.9	25.7	1	Liaoning/Liaoning Forest Animal Park	Urban/park greenbelt	121.621	38.8903	Wang,2007
1467	550.80(Σ15PAHs)	37.9	3.9		8.1	64.4	8.6	75.6	79.8	42.6	38.7	47.4	25.3	51.2	7.7	55.3	29.6	1	Liaoning/Liaoning Forest Zoo	Urban/park greenbelt	121.617	38.8885	Wang,2007
1468	1982.80(Σ15PAHs)	384	35.6		105	456	25.4	256.6	236.8	77	52	140.8	46.1	81.8	9	48.6	74.2	1	Liaoning/Liaoning Fushun Monkey Stone Park	Urban/park greenbelt	124.504	41.7045	Wang,2007
1469	758.30(Σ15PAHs)	56.4	7.4		9.1	79.6	9.9	129.6	121.1	49.9	57	48.1	31.9	63.5	9.2	53.7	63.8	1	Liaoning/Liaoning Fushun Monkey Stone Park	Urban/park greenbelt	124.506	41.7063	Wang,2007
1470	432.90(Σ15PAHs)	60.6	2.5		11.9	59.8	6.3	52.4	51.6	25.7	14.7	39.6	17.6	39.9	4.6	34.9	28.4	1	Liaoning/Liaoning Island	Urban/park greenbelt	121.712	38.8932	Wang,2007
1471	1489.90(Σ15PAHs)	114.4	6		29.3	266.7	15.6	269.9	218.9	110.4	62.9	141.6	48.1	88	9.3	76.8	80.1	1	Liaoning/Liaoning Tieling Renming Park	Urban/park greenbelt	123.864	42.2875	Wang,2007
1472	346.70(Σ15PAHs)	62.4	2.9		16.1	79.2	5.6	37.8	31.4	13.8	12.8	45.2	7.5	12.3	4.1	14.9	8.2	1	Liaoning/Liaoshan Dongshan Hillside	Urban/park greenbelt	123.299	40.3337	Wang,2007
1473	127.60(Σ15PAHs)	43.3	1.1		5.9	15.7	1.3	6.9	5.9	4.5	7.4	8.1	4.1	5.6	3.6	10.2	8.1	1	Liaoning/Liaoshan Dongshan Hillside	Urban/park greenbelt	123.297	40.333	Wang,2007
1474	357.30(Σ15PAHs)	108.2	2.3		16.7	63.2	3.9	33.6	25.2	12	11	34.1	9.8	13.2	4.3	19.4	10.2	1	Liaoning/Liaoyan Dongshan Park	Urban/park greenbelt	123.308	40.2881	Wang,2007
1475	327.40(Σ15PAHs)	143.6	2		7.5	33.9	2.8	26.3	25.5	11.5	17.2	17.3	9.1	13.8	4.4	8.9	12.7	1	Liaoning/Liaoyan Dongshan Park	Urban/park greenbelt	123.309	40.2851	Wang,2007
1476	545.00(Σ15PAHs)	90.8	3		15	63.5	5.7	71.7	68.1	33.5	29.4	32.4	24.8	43.5	7.2	51.8	29.4	1	Liaoning/Liaoyang Children's Park	Urban/park greenbelt	123.178	41.2681	Wang,2007
1477	935.50(Σ15PAHs)	124.2	4.9		8.8	73.9	9.3	148.4	157.6	66.7	69.6	87	42.5	90.5	10.5	12.1	72	1	Liaoning/Liaoyang Children's Park	Urban/park greenbelt	123.189	41.2694	Wang,2007
1478	1169.60(Σ15PAHs)	136.6	3.6		18.7	88.4	13.4	164.5	203.6	82.8	71.4	97.1	53.3	102.1	16.7	104.4	66.3	1	Liaoning/Liaoyang Liaoyang Petrochemical Park	Urban/park greenbelt	123.215	41.2612	Wang,2007
1479	2258.50(Σ15PAHs)	118	16		14.4	149.2	18.5	395.7	459.4	161.3	160.8	251.5	28.8	217.7	23.3	125.2	147.5	1	Liaoning/Liaoyang Petrochemical Park	Urban/park greenbelt	123.248	41.2261	Wang,2007
1480	618.20(Σ15PAHs)	119.4	3.2		21.1	95.9	8.9	77.5	73.8	37.4	24.7	50.8	22.2	36.7	6.4	39.2	23.2	1	Liaoning/Liaoyang Tanghe Scenic area	Urban/park greenbelt	123.356	41.0812	Wang,2007
1481	276.30(Σ15PAHs)	68.7	1.9		7.6	31.1	2.7	31.3	30.9	10.2	15.6	18.1	10.6	26.3	5.2	9.5	17.2	1	Liaoning/Liaoyang Tanghe Scenic area	Urban/park greenbelt	123.354	41.0806	Wang,2007
1482	188.70(Σ15PAHs)	67.1	2.2		11.6	38.3	2.7	11.1	5.6	4.1	4.8	21	3.2	3.6	3.3	9.2	4.1	1	Liaoning/Panjin Central Park	Urban/park greenbelt	122.072	41.1475	Wang,2007
1483	211.00(Σ15PAHs)	135.7	1.3		5	16.9	1.6	5.9	4.5	5.4	9.6	4.6	4	3.6	3.3	7.9	5.7	1	Liaoning/Panjin Central Park,	Urban/park greenbelt	122.059	41.1456	Wang,2007
1484	2228.00(Σ15PAHs)	107.5	8.4		45.3	417.5	40.9	444.7	357.3	179.9	54.4	193	82.2	131.2	14.4	123.2	110.3	1	Liaoning/Pu Nandian Park	Urban/park greenbelt	121.973	39.3984	Wang,2007
1485	530.70(Σ15PAHs)	119.6	2.2		6.4	50.3	6.6	74.2	73.6	37.1	27.6	31	21.2	43.5	6.9	23.2	28.5	1	Liaoning/Pu Nandian Park	Urban/park greenbelt	121.972	39.3984	Wang,2007
1486	326.7	3	ND	48.2	42	41.5	3.4	38.2	13.6	2.6	74.5	18.4	9.1	9.5	2.8	10.3	9.8	23	Liaoning/Shenbei area,Shenyang City,urban green space	Urban/park greenbelt	123.649	41.8766	Li et al.,2017
1487	2350	70	0	10	20	10	420	10	660	170	210	80	200	200	70	70	220	1	Liaoning/Shenhe District,park	Urban/park greenbelt	123.45	41.8041	Sun et al.,2012
1488	1145.50(Σ15PAHs)	129.6	9.2		24	132.3	15.2	155.2	141.1	93.5	73.4	131.3	53.4	96.2	12.8	79.3	52.4	1	Liaoning/Shenyang Bayi Park	Urban/park greenbelt	123.431	41.8076	Wang,2007
1489	903.60(Σ15PAHs)	59.5	8.3		14.1	99.4	16.1	145.8	143.7	73.5	52.8	82.6	42	74.1	10.3	79.9	43.5	1	Liaoning/Shenyang Bayi Park	Urban/park greenbelt	123.431	41.808	Wang,2007
1490	772.80(Σ15PAHs)	95.1	3		15.1	84.3	10	98.2	100.8	60.7	41.6	73.1	38.1	68.8	9.9	71.7	40.5	1	Liaoning/Shenyang Changqing Park	Urban/park greenbelt	123.485	41.7791	Wang,2007
1491	1320.80(Σ15PAHs)	86.8	5.6		9.7	131.2	17.1	231.1	237.8	114.2	72.8	133.6	67.9	125.9	16	12.1	126.9	1	Liaoning/Shenyang Changqing Park	Urban/park greenbelt	123.485	41.7789	Wang,2007
1492	326.7	3	ND	48.2	42	41.5	3.4	38.2	13.6	74.5	2.6	18.4	9.1	9.5	2.8	10.3	9.8	23	Liaoning/Shenyang City,Shenbei New District	Urban/park greenbelt	123.599	41.9528	Li et al.,2018
1493	1258.40(Σ15PAHs)	251.6	8.9		61.8	249.6	5.9	133.5	105.6	35.2	38.2	148.1	23.9	42.8	60.8	22.2	94.2	1	Liaoning/Shenyang Qipanshan	Urban/park greenbelt	123.646	41.9408	Wang,2007
1494	1050.50(Σ15PAHs)	76.1	5.3		8.9	103.5	11.1	181.1	175.9	67.3	63.8	113.4	50.5	83.6	12	58	90.5	1	Liaoning/Shenyang Qipanshan	Urban/park greenbelt	123.65	41.9421	Wang,2007
1495	3675.6																	28	Liaoning/Shenyang,Park	Urban/park greenbelt	123.435	41.8576	Liu et al.,2018c
1496	1226.30(Σ15PAHs)	47.9	7		38	219.2	34.4	300.9	233.6	96.6	50.8	27.1	1.3	76	1.5	10.7	82.6	1	Liaoning/Tieling Longshan statue in Liaoning	Urban/park greenbelt	123.862	42.294	Wang,2007
1497	977.50(Σ15PAHs)	62.9	5		14.5	117.4	11.2	169.8	167.4	72.4	63.4	59.4	49	88.3	11.9	49.8	84.1	1	Liaoning/Tieling Renming Park	Urban/park greenbelt	123.864	42.2874	Wang,2007
1498	490																	1	Shaanxi/Wujing City Wenjingshan Park	Urban/park greenbelt	108.951	34.3913	Zhou and Lu,2017
1499	310	26	3	1	4	40	4	42	24	12	41	27	22	13	8	20	23	5	Shaanxi/Xi'an	Urban/park greenbelt	108.991	34.2594	Zhou et al.,2012a
1500	570																	1	Shaanxi/Xi'an Changle Park	Urban/park greenbelt	109.006	34.2679	Zhou and Lu,2017
1501	670																	1	Shaanxi/Xi'an Children's Park	Urban/park greenbelt	108.936	34.2676	Zhou and Lu,2017
1502	360																	1	Shaanxi/Xi'an City Sports Park	Urban/park greenbelt	108.95	34.3508	Zhou and Lu,2017
1503	638	229	14	4	23	74	3	56	14	17	41	34	24	22	19	23	38	17	Shaanxi/Xi'an City,park	Urban/park greenbelt	108.959	34.2945	Zhou,2018
1504	410																	1	Shaanxi/Xi'an Daming Palace National Heritage Park	Urban/park greenbelt	108.97	34.2986	Zhou and Lu,2017
1505	490																	1	Shaanxi/Xi'an Fengqing Park	Urban/park greenbelt	108.905	34.2536	Zhou and Lu,2017
1506	400																	1	Shaanxi/Xi'an Huannan Park	Urban/park greenbelt	108.931	34.2754	Zhou and Lu,2017
1507	1336																	1	Shaanxi/Xi'an Labor Park	Urban/park greenbelt	108.9	34.2667	Zhou and Lu,2017
1508	790																	1	Shaanxi/Xi'an New Era Park	Urban/park greenbelt	108.903	34.2355	Zhou and Lu,2017
1509	591	229	14	4	23	74	3	56	14	17	41	34	24	22	17	23	37	17	Shaanxi/Xi'an park	Urban/park greenbelt	109.057	34.2674	Zhou and Lu,2017
1510	430																	1	Shaanxi/Xi'an Qujiangchi Ruins Park	Urban/park greenbelt	108.989	34.2075	Zhou and Lu,2017
1511	956																	1	Shaanxi/Xi'an Revolutionary Park	Urban/park greenbelt	108.954	34.2738	Zhou and Lu,2017
1512	380																	1	Shaanxi/Xi'an Tangcheng Wall Ruins Park	Urban/park greenbelt	108.895	34.2154	Zhou and Lu,2017
1513	490																	1	Shaanxi/Xi'an Wenjing Park	Urban/park greenbelt	108.942	34.3274	Zhou and Lu,2017
1514	500																	1	Shaanxi/Xi'an Xi'an Botanical Garden	Urban/park greenbelt	109.036	34.2152	Zhou and Lu,2017
1515	510																	1	Shaanxi/Xi'an Yanqiao Ecological Wetland Park	Urban/park greenbelt	109.083	34.3135	Zhou and Lu,2017
1516	629.1	59.24	2.928	13.89	17.3	118.5	11.38	89.24	65.43	38.44	54.58	53.01	19.85	30.85	3.493	24.17	26.74	6	Shaanxi/Xi'an,parks	Urban/park greenbelt	109.025	34.2109	Bao et al.,2018
1517	1649.5	10.5	54.3	62.8	81.1	120.5	70.3	288.3	156.5	81.6	96.1	76.4	66.5	66.7	251.3	62	104.7	11	Shaanxi/Xi'an,parks	Urban/park greenbelt	108.935	34.3427	Wang et al.,2018a; Wang et al.,2018b
1518	413.8	34.95	14.86	43.52	31.88	101.9	11.04	45.61	28.31	22.7	26.42	21.27	6.929	12.53	3.358	4.871	3.681	5	Shaanxi/Xi'an,scenic spots	Urban/park greenbelt	108.326	34.054	Bao et al.,2018
1519	965																	1	Shaanxi/Xian'an Lianhu Park	Urban/park greenbelt	108.936	34.2709	Zhou and Lu,2017
1520	1016																	1	Shaanxi/Xingqing Palace Park,Xi'an	Urban/park greenbelt	108.979	34.2561	Zhou and Lu,2017
1521	119																	46	Shandong/The Yellow River Delta Natural Reserve	Urban/park greenbelt	118.922	37.8626	Yuan et al.,2015c
1522	99.7	9.12	3.02	0.853	7.41	23.8	12.9	12.2	14.4	0.64	1.49	2.78	2.29	1.81	0.803	4.38	1.89	8	Shandong/The Yellow River Delta Natural Reserve,area outside the reserve	Urban/park greenbelt	118.836	37.8097	Yuan et al.,2015c
1523	98.8	10.1	3.2	0.87	6.61	22.7	12.7	12.8	15.1	0.691	1.57	2.84	2.25	1.48	ND	1.17	4.75	8	Shandong/The Yellow River Delta Natural Reserve,buffer area	Urban/park greenbelt	118.877	37.8123	Yuan et al.,2015c
1524	85.3	8.31	2.71	0.648	4.41	17.4	11.9	11.2	12.7	0.605	1.27	1.87	2.27	0.714	0.777	4.25	4.39	4	Shandong/The Yellow River Delta Natural Reserve,core area	Urban/park greenbelt	118.897	37.771	Yuan et al.,2015c
1525	131	14.5	3.46	1.47	11.4	33.8	14.9	14.1	17.4	0.921	1.62	3.16	2.32	1.11	0.368	4.46	5.84	26	Shandong/The Yellow River Delta Natural Reserve,experimental area	Urban/park greenbelt	118.812	37.8715	Yuan et al.,2015c
1526	3761.16	14.09	133.88	28.47	36.89	245.06	75.36	749.58	635.87	289.79	281.36	155.545	155.545	404.88	77.2	232.07	245.58	5	Shanghai	Urban/park greenbelt	121.474	31.0204	Du,2014
1527	2540	27.1	12.8	16.3	27.1	167	40.8	462	462	273	294	273	125	184	28.7	135	140	12	Shanghai/Green belt	Urban/park greenbelt	121.489	31.2302	Jiang et al.,2009
1528	2069																	5	Shanghai/Hongkou Lu Xun Park	Urban/park greenbelt	121.49	31.2778	Du,2014
1529	2130	26.5	5.15	6.98	10.2	146	23.1	385	295	177	244	270	103	161	24.8	124	126	6	Shanghai/Park	Urban/park greenbelt	121.476	31.2231	Jiang et al.,2009
1530	2130	26.5	5.15	6.98	10.2	146	23.1	385	295	177	244	270	103	161	24.8	124	126	6	Shanghai/Puxi	Urban/park greenbelt	121.497	31.2321	Jiang et al.,2009
1531	2540	27.1	12.8	16.3	27.1	167	40.8	462	352	253	294	273	125	184	28.7	135	140	12	Shanghai/Puxi	Urban/park greenbelt	121.48	31.2566	Jiang et al.,2009
1532	1301.99																	14	Shanxi/Taiyuan City	Urban/park greenbelt	112.54	37.9843	Cheng et al.,2018
1533	1258.57	337.73	9.13	15.79	33.44	121.76	23.64	102.03	72.28	59.76	79.06	110.52	68.49	64.53	30.75	51.56	78.11	9	Tianjin/Garden soil	Urban/park greenbelt	117.126	39.063	Shi et al.,2017
1534	2292.48																	1	Tianjin/Garden soil(SG1)	Urban/park greenbelt	117.073	39.2246	Shi et al.,2017
1535	1519.4																	1	Tianjin/Garden soil(SG2)	Urban/park greenbelt	117.134	39.2148	Shi et al.,2017
1536	2290.9																	1	Tianjin/Garden soil(SG3)	Urban/park greenbelt	116.94	39.0869	Shi et al.,2017
1537	120.17																	1	Tianjin/Garden soil(SG4)	Urban/park greenbelt	117.084	39.0792	Shi et al.,2017
1538	2748.26																	1	Tianjin/Garden soil(SG5)	Urban/park greenbelt	117.127	39.0126	Shi et al.,2017
1539	509.4																	1	Tianjin/Garden soil(SG6)	Urban/park greenbelt	117.151	38.9754	Shi et al.,2017
1540	59.72																	1	Tianjin/Garden soil(SG7)	Urban/park greenbelt	117.2	38.9383	Shi et al.,2017
1541	1656.65																	1	Tianjin/Garden soil(SG8)	Urban/park greenbelt	117.208	39.0246	Shi et al.,2017
1542	130.14																	1	Tianjin/Garden soil(SG9)	Urban/park greenbelt	117.222	39.0104	Shi et al.,2017
1543	1815	150.6	131.7	56.8	282.5	790.1	81.35	118.3	155.2	5.3	33.5	3.1	1.8	4.5	1.9	0.77	1.6	3	Xinjiang/Urumqi	Urban/park greenbelt	87.4758	43.8887	Chen et al.,2015
1544	365.3																	1	Yunnan/Kunming 10 Lotus Pond Park	Urban/park greenbelt	102.7	25.0644	Lin,2012
1545	498.5																	1	Yunnan/Kunming 11 Cuihu Park	Urban/park greenbelt	102.702	25.0492	Lin,2012
1546	983																	1	Yunnan/Kunming 12 Yuantongshan Zoo	Urban/park greenbelt	102.709	25.0581	Lin,2012
1547	693.31																	1	Yunnan/Kunming 14 Xishan Forest Park	Urban/park greenbelt	102.625	24.9622	Lin,2012
1548	274.4																	1	Yunnan/Kunming 8 Jinbi Square	Urban/park greenbelt	102.709	25.0361	Lin,2012
1549	188.1																	1	Yunnan/Kunming 9 Jiji Square	Urban/park greenbelt	102.664	25.0403	Lin,2012
1550	874.8																	1	Yunnan/Kunming City 13 Grand View Garden	Urban/park greenbelt	102.674	25.0294	Lin,2012
1551	469.2																	1	Yunnan/Kunming City 6 Taoyuan Square	Urban/park greenbelt	102.715	25.05	Lin,2012
1552	338.9																	1	Yunnan/Kunming City 7 Guandu Square	Urban/park greenbelt	102.742	25.0144	Lin,2012
1553	121.82	ND		0.93	1.72	13.54	4.25	15.93	10.02	17.12	15.21	11.23	4.39	6.04	7.93	3.67	8.86	1	Yunnan/Kunming Xishan (scenic tour area)	Urban/park greenbelt	102.625	25.9628	Yang,2015
1554	693.3		1.89	3.05	29.04	67.3	7.29	78.29	69.46	38.17	53.67	89.15	32.52	66.23	25.28	70.66	61.31	5	Yunnan/Kunming,in the Xishan Forest Park	Urban/park greenbelt	102.625	25.9628	Yang et al.,2015
1555	541.31																	1	Yunnan/Kunming,public green space	Urban/park greenbelt	102.748	25.0151	Lin,2012
1556	541.43(Σ15PAHs)																	9	Yunnan/Kunming,public green space	Urban/park greenbelt	102.717	25.0838	Lin et al.,2013
1557	412.98	3.82	1.84	1.91	4.19	34.47	10.49	54.77	63.12	43.08	53.24	49.91	21.31	18.17	4.7	17.11	26.86	11	Zhejiang/Hangzhou,greenbelts	Urban/park greenbelt	120.406	30.4667	Yu et al.,2014
1558	442.29	5.36	1.16	1.59	2.19	33.86	10.92	63.18	75.43	38.79	51.64	59.57	22.71	21.58	4.93	18.57	30.82	11	Zhejiang/Hangzhou,park	Urban/park greenbelt	120.304	30.431	Yu et al.,2014
1559	3917																	31	Beijing	Urban/residential district	116.223	40.0239	Tang et al.,2005
1560	952.22																	70	Beijing	Urban/residential district	117.1	40.148	Peng,2009
1561	811	21	9	3	12	91	14	105	80	51	74	83	77	58	12	58	56	26	Beijing	Urban/residential district	116.113	39.9229	Peng et al.,2012a
1562	321.8	19	3.7	1.2	3.4	32.3	5.7	36.8	29.1	19.1	28.7	42.6	27.2	21.1	5	24.6	22.5	162	Beijing/Between the 5th and the 6th ring road soils	Urban/residential district	116.237	40.0763	Peng et al.,2016a; Peng et al.,2016b
1563	4269.4	1005.6	187.8	143.2	190.4	31.8	590	460.8	325.6	87.4	402.6	290.8		139.4	ND	118.6	148.6	5	Beijing/R2 (Residential green space)	Urban/residential district	116.139	39.9275	Tang et al.,2004
1564	5284	1485.2	239.6	439.8	292.4	68.2	544.8	499.2	333.4	129.4	337.6	275.6		145.2	32	162.6	150.4	5	Beijing/R3 (Residential green space)	Urban/residential district	116.14	39.928	Tang et al.,2004
1565	365.8	118	37.7	17.4	43.1	4.1	26.8	17.5	12.6	4.8	29.5	7.5		2.9	0.5	3.4	4.7	5	Beijing/R4 (Residential areas)	Urban/residential district	116.139	39.9275	Tang et al.,2004
1566	694																	12	Beijing/Residential area (RA)	Urban/residential district	116.494	39.9381	Liu et al.,2010a
1567	393.3																		Fujian/Fuzhou City	Urban/residential district	119.319	26.1296	Ni et al.,2010
1568	393.30(Σ15PAHs)	ND		12.9	12.2	44	3.9	66.8	49.7	49.7	28.4	44.4	19.9	29.2	3.7	25.6	28.3	12	Fujian/Fuzhou, residential area	Urban/residential district	119.324	26.1402	Ni et al.,2012
1569	1215.1	8.7	21.8	ND	16.1	134.7	12	181.2	160.2	61	102.4	105.6	67.3	111.4	7.7	102.5	126.9	5	Fujian/Fuzhou,Wanli community	Urban/residential district	119.322	26.0351	Han et al.,2008
1570	149.5	25.9	2.5	5.1	14.6	26.2	2.6	11.1	12.2	9.5	5.3	9.5	5.3	5.4	1	7	6.3	4	Fujian/Xiamen Island,residential district	Urban/residential district	118.157	24.4986	Cai et al.,2012
1571	497.5	20	3.2	4.5	17.8	52.5	5.6	48	45.6	34.2	35.4	52.5	33.2	42.4	8.5	53.2	40.7	5	Fujian/Xiamen the mainland,residential district	Urban/residential district	118.233	24.5981	Cai et al.,2012
1572	3860.75																	5	Fujian/Xiamen,Huli Changle Village	Urban/residential district	118.113	24.5277	Lu et al.,2008
1573	1313																	2	Fujian/Xiamen,residential area	Urban/residential district	118.166	24.4766	Lu et al.,2008
1574	104.00(Σ15PAHs)		1	0.7	3.4	12	2.6	13	9.9	4.6	11	15	5	5.3	1.9	7.3	12	35	Guangdong/Shenzhen,residential area	Urban/residential district	114.256	22.7529	Ni et al.,2011
1575	114.7																	34	Guangdong/Shenzhen,residential land	Urban/residential district	113.871	22.6212	Zhang et al.,2014a
1576	112	7.08	0.95	0.62	3.42	12.3	2.61	13.3	9.86	4.56	10.7	14.7	5.03	5.26	1.86	7.34	12.1	35	Guangdong/Shenzhen,residential land	Urban/residential district	114.052	22.6963	Cao et al.,2010
1577	176.7	11.3	1.6	9.7	12.1	21.5	3.8	28.8	27.4	3.9	19.1	19.8	3.7	5	ND	6.3	2.7	5	Guangxi/Baise City,residential areas	Urban/residential district	106.62	23.897	Shi et al.,2015a
1578	97.63	1.99	ND		3.31	10.1	10.4	12.5	10.1	5.73	12.3	4.33	3.88	7.87	2.16	7.57	5.39	1	Guangxi/Nanning Xixiangtang Xijinquan Residents	Urban/residential district	108.275	22.8445	Miao et al.,2013
1579	383.2	11	3	2.5	3.5	40.9	4.8	49.4	42.4	24	33.6	48.9	17.1	34.4	8.2	31.1	28.5	5	Heilongjiang/Harbin UR5	Urban/residential district	126.693	45.7767	Ma,2007
1580	453.96	33.94	4.06	5.92	9.55	55.09	35.13	47.1	38.92	27.06	20.7	53.49	44.37	26.94	26.87	2.44	22.21	16	Henan/Kaifeng City,residential land	Urban/residential district	114.379	34.7827	Zhao,2017
1581	0.51201																	9	Jiangsu/Cuilingju Community	Urban/residential district	118.827	32.0806	Zhang et al.,2018
1582	885.35	3.17	16.38	15.76	18.01	111.96	23.91	115.35	74.54	19.7	42.54	126.73	90.22	77.46	79.03	36.13	48.52	20	Jiangsu/Nanjing City,urban area,residential area	Urban/residential district	118.765	32.0386	Yang et al.,2017
1583	885.35	3.17	16.38	15.76	18.01	111.96	23.91	115.35	74.54	19.7	42.54	126.73	90.22	77.46	79.03	36.13	48.52	20	Jiangsu/Nanjing,residential area	Urban/residential district	118.854	31.9273	Yang et al.,2017
1584	455.7	1.6	1.6	0.5	0.7	15	0.8	260	25	39	15.5	330	0	0	0	0	0	1	Jilin/Changchun City,Yaojiang Garden	Urban/residential district	125.341	43.9307	Bao,2011
1585	1070	10	0	10	10	10	180	320	30	160	40	20	170	50	30	20	10	1	Liaoning/Dadong District,residential area	Urban/residential district	123.456	41.8343	Sun et al.,2012
1586	650.00(Σ14PAHs)		5		19	98	9	94	90	50	38	71	30	53	8	51	35	13	Liaoning/Dalian	Urban/residential district	121.66	38.9001	Wang et al.,2007a
1587	759.00(Σ15PAHs)	109	5		19	98	9	94	90	50	38	71	30	53	8	51	35	5	Liaoning/Dalian City Park Residential area	Urban/residential district	121.556	38.9874	Wang,2007
1588	820.00(Σ15PAHs)	52	5		15	92	13	116	119	58	44	70	36	71	9	43	75	5	Liaoning/Dalian City,park or residential soil	Urban/residential district	122.022	39.6247	Wang et al.,2007b
1589	404.50(Σ15PAHs)	32.9	3.1		11.7	60.7	8.8	62.1	66.1	33.1	19	22.5	16.2	30.6	5.4	34.4	14.1	1	Liaoning/Dalian Jinxiu Community	Urban/residential district	121.554	38.9475	Wang,2007
1590	585.70(Σ15PAHs)	109.2	3.7		19.3	86.3	8.3	74.2	67	37.1	26.3	49.7	21.3	34	6.3	42.7	21.6	1	Liaoning/Dalian Jinxiu Community	Urban/residential district	121.567	38.9501	Wang,2007
1591	710	110	10	10	0	30	100	10	140	90	70	20	40	30	10	20	20	1	Liaoning/Dongling District,residential area	Urban/residential district	123.52	41.8624	Sun et al.,2012
1592	370	10	10	10	0	10	90	70	20	60	20	ND	ND	10	60	ND	ND	1	Liaoning/Huanggu District,residential area	Urban/residential district	123.409	41.8265	Sun et al.,2012
1593	4710	10	10	40	20	20	400	20	1770	260	490	170	530	410	110	180	270	1	Liaoning/Huanggu District,residential area	Urban/residential district	123.42	41.8335	Sun et al.,2012
1594	585.70(Σ15PAHs)	109.2	3.7		19.3	86.3	8.3	74.2	67	37.1	26.3	49.7	21.3	34	6.3	42.7	21.6	1	Liaoning/Liaoning Jinxiu Community	Urban/residential district	121.553	38.9473	Wang,2007
1595	404.50(Σ15PAHs)	32.9	3.1		11.7	60.7	8.8	62.1	66.1	33.1	19	22.5	16.2	30.6	5.4	34.4	14.1	1	Liaoning/Liaoning Jinxiu Community	Urban/residential district	121.553	38.9472	Wang,2007
1596	90	0	10	ND	0	10	0	10	0	10	20	ND	ND	0	30	ND	ND	1	Liaoning/Shenhe District,residential area	Urban/residential district	123.458	41.8054	Sun et al.,2012
1597	800	120	10	10	0	20	130	10	140	110	60	30	50	60	10	30	40	1	Liaoning/Shenhe District,residential area	Urban/residential district	123.444	41.8208	Sun et al.,2012
1598	31191	702	60	1762	116	1529	121	6165	2754	1558	3070	2724	1786	2656	2147	1478	2563	10	Shaanxi/Xi'an,residential area	Urban/residential district	108.201	34.1554	Zhou,2018
1599	449.7	35.83	6.778	27.86	38.37	87.95	17.08	57.2	39.89	26.11	36.65	24.94	10.13	16.28	2.211	10.57	11.88	6	Shaanxi/Xi'an,residential areas	Urban/residential district	108.927	34.2873	Bao et al.,2018
1600	1031	10.7	42.7	40.9	30.2	61.2	32.5	223.2	67.9	24.9	33.3	35	39.3	26.3	303.4	24.8	34.8	7	Shaanxi/Xi'an,residential areas	Urban/residential district	108.983	34.2735	Wang et al.,2018a; Wang et al.,2018b
1601	979	6.67	25.5	2.67	22.7	102.1	11.5	108.3	74.1	41	70.7	177.4	159.6	61.4	37	96.7	20.3	8	Shandong/Jinan City,commercial residential area	Urban/residential district	117.515	36.7238	Yuan et al.,2015b
1602	1260	23.2	4.98	15.3	9.12	83.4	16.4	199	180	92.1	123	171	69.4	93.2	16.8	80.9	86.1	12	Shanghai/Puxi	Urban/residential district	121.482	31.2491	Jiang et al.,2009
1603	1260	23.2	4.98	15.3	9.12	83.4	16.4	199	180	92.1	123	171	69.4	93.2	16.8	80.9	86.1	12	Shanghai/Residential area	Urban/residential district	121.47	31.2232	Jiang et al.,2009
1604	89.5	9.5	10.2	6.4	27.6	5.7	3.5	12.2	9.5	2.4	0.8	1.7	ND	ND	ND	ND	ND	1	Sichuan/Osmanthus Village,Huafeng Town,Shunqing District,Nanchong City	Urban/residential district	106.072	30.8276	Shi et al.,2010
1605	481.83	139.96	136.66	6.62	84.36	25.4	4.12	8.57	44.98	7.94	9.5	7.94	ND	2.28	ND	ND	3.5	1	Tianjin/Sample S1	Urban/residential district	117.491	39.4589	Xu et al.,2018
1606	435.06	76.43	174.49	2.55	52.09	21.69	4.2	8.61	20.58	13.77	17.37	26.81	ND	6.06	ND	ND	10.41	1	Tianjin/Sample S2	Urban/residential district	117.354	39.5852	Xu et al.,2018
1607	289.12	88.4	44.52	12.95	81.37	20.09	4.27	7.17	6.44	7.55	8.89	5.51	ND	1.96	ND	ND	ND	1	Tianjin/Sample S3	Urban/residential district	117.478	39.477	Xu et al.,2018
1608	1228	134.7	37.9	21.4	94.6	463.1	52.4	247.1	203.4	16.1	17.7	1.14	1.2	2.9	2.27	2.4	2.32	4	Xinjiang/Urumqi,commercial residential area	Urban/residential district	87.5832	43.7954	Chen et al.,2015
1609	532.1																	1	Yunnan/Kunming 4 Integrated Garden	Urban/residential district	102.677	25.0394	Lin,2012
1610	2732.46																	1	Yunnan/Kunming City 1 Police Officer College Staff Quarters	Urban/residential district	102.684	25.0508	Lin,2012
1611	485.37																	1	Yunnan/Kunming City 2 Qicai Junyuan	Urban/residential district	102.724	25.0519	Lin,2012
1612	1233.3																	1	Yunnan/Kunming City 3 Milan International	Urban/residential district	102.723	25.0325	Lin,2012
1613	101.64																	1	Yunnan/Kunming City 5 Jinxing Community	Urban/residential district	102.728	25.0836	Lin,2012
1614	2732.46																	1	Yunnan/Kunming City,residential area	Urban/residential district	102.65	25.0835	Lin,2012
1615	178.18	ND		2.94	3.56	22.55	16.81	26.61	10.8	13.14	33.01	9.86	8.3	15.32	1.2	5.22	8.86	1	Yunnan/Kunming Close	Urban/residential district	102.744	25.0118	Yang,2015
1616	1034.36(Σ15PAHs)																	5	Yunnan/Kunming,residential area	Urban/residential district	102.775	25.0551	Lin et al.,2013
1617	436.7		3.38	5.45	16.04	74.2	4.24	68.4	44.61	18.24	42.16	55.69	16.13	29.05	5.64	25.63	27.85	5	Yunnan/Kunming,surrounded by Jingding Industrial Park and residential apartments	Urban/residential district	102.674	25.067	Yang et al.,2015
1618	367.4		3.03	9.4	37.78	71.25	6.96	51.48	34.29	9.51	30.13	20.31	2	7.62	5.29	8.77	69.59	5	Yunnan/Kunming,surrounded by residential apartments	Urban/residential district	102.744	25.0118	Yang et al.,2015
1619	101.64		1.56	6.78	18.3	23.2	1.72	7.74	5.28	1.04	2.49	5.15	2.5	7.38	2.2	8.02	8.3	5	Yunnan/Kunming,surrounded by residential apartments,demolition and reconstruction area	Urban/residential district	102.728	25.0834	Yang et al.,2015
1620	272.46	ND		2.24	29.66	41.74	24.86	38.88	34.11	22.63	48.58	11.8	10.79	1.91	1.74	1.07	2.45	1	Yunnan/Longquan Town,Kunming	Urban/residential district	102.728	25.0834	Yang,2015
1621	527.72	7.33	2.29	6.17	3.68	50.97	13.16	81.75	86.17	34.51	42.97	65.14	28.04	28.37	7.98	32.42	36.76	14	Zhejiang/Hangzhou,residential district	Urban/residential district	120.439	30.4619	Yu et al.,2014
1622	3608	18	6	6	16	207	47	537	473	287	338	307	299	324	70	342	331	40	Anhui/Wuhu City,traffic area	Urban/traffic district	118.398	31.3736	Hua et al.,2018
1623	4955.79																	4	Beijing	Urban/traffic district	116.267	40.0617	Peng,2009
1624	1247.69																	19	Beijing	Urban/traffic district	116.639	39.94	Peng,2009
1625	779.62																	24	Beijing	Urban/traffic district	116.034	39.9713	Peng,2009
1626	1026	24	12	4	12	93	19	124	99	65	91	107	100	80	17	85	85	16	Beijing	Urban/traffic district	116.486	39.9339	Peng et al.,2012a
1627	538	10	8	2	8	50	11	64	51	35	49	57	54	40	9	41	41	11	Beijing	Urban/traffic district	116.94	40.1579	Peng et al.,2012a
1628	1601.1	219.1	76.1	41.6	114	20.4	220.8	159.8	125.8	73.1	175.6	118.5		72.4	ND	49.1	55.7	5	Beijing/B1 (On both sides of the road)	Urban/traffic district	116.336	39.9994	Tang et al.,2004
1629	1590.2	200.4	65.9	34.5	89.5	16.3	139.7	100.2	74.9	426	108.6	80.7		43.3	24	65.7	56.7	5	Beijing/B2 (Bus stop)	Urban/traffic district	116.338	39.9826	Tang et al.,2004
1630	2894.9	182.5	70.1	34.1	130	49.5	327.5	238.2	206.8	170.5	323.4	274.6		284	63.3	237.6	236.1	5	Beijing/B3 (On both sides of the road)	Urban/traffic district	116.341	39.9828	Tang et al.,2004
1631	14574	1110	123	ND	508	179	1494	1211	1221	1104	1485	1795		1601	307	1247	1186	5	Beijing/B4 ( Inside the gas station)	Urban/traffic district	116.346	39.9993	Tang et al.,2004
1632	7825	2450	285	110	852	ND	5201	4312	3557	2863	5399	1292		ND	ND	ND	1504	5	Beijing/B5 (Inside the gas station)	Urban/traffic district	116.339	39.9828	Tang et al.,2004
1633	10844.9	684.6	61.8	75.5	415.3	214.8	2238	1612.7	1410.3	797.7	1146.7	866.6		441.2	68.5	412.9	348.3	5	Beijing/B6 (Bus stop)	Urban/traffic district	116.362	39.9945	Tang et al.,2004
1634	806.355																	1	Beijing/Fangzhuang,sample S7	Urban/traffic district	116.43	39.8577	Liu et al.,2011b
1635	261.905																	1	Beijing/Gongzhufen,Haidian Distract,sample S11	Urban/traffic district	116.304	39.8869	Liu et al.,2011b
1636	1073.54																	1	Beijing/Hepingdong,Chaoyang Distract,sample S3	Urban/traffic district	116.431	39.9754	Liu et al.,2011b
1637	948.19																	1	Beijing/Liangma,Chaoyang Distract,ample S4	Urban/traffic district	116.455	39.9397	Liu et al.,2011b
1638	262.675																	1	Beijing/Lize,Fengtai Distract,sample S10	Urban/traffic district	116.305	39.8565	Liu et al.,2011b
1639	723.257																	1	Beijing/Madian,Haidian Distract,sample S2	Urban/traffic district	116.386	39.9785	Liu et al.,2011b
1640	1371.24																	1	Beijing/Muxiyuan,Fengtai Distract,sample S8	Urban/traffic district	116.395	39.8554	Liu et al.,2011b
1641	845.543																	1	Beijing/Panjiayuan,Chaoyang Distract,sample S6	Urban/traffic district	116.455	39.8779	Liu et al.,2011b
1642	658.6																	23	Beijing/Roadside area (RSA)	Urban/traffic district	116.314	40.0474	Liu et al.,2010a
1643	606.9																	16	Beijing/Roadside area (RSA)	Urban/traffic district	116.314	40.0736	Liu et al.,2010a
1644	1159.5																	40	Beijing/Roadside area (RSA)	Urban/traffic district	116.33	40.0567	Liu et al.,2010a
1645	934.915																	1	Beijing/Shuangjing,Chaoyang Distract,sample S5	Urban/traffic district	116.456	39.8789	Liu et al.,2011b
1646	943.207																	1	Beijing/Sitong,Haidian Distract,sample S1	Urban/traffic district	116.344	39.9663	Liu et al.,2011b
1647	1004.08	0.21	1.88	1.04	3.18	43.12	5.55	87.85	78.36	56.77	68.29	182.84	43.23	81.52	27.69	185.3	137.25	15	Beijing/Tongzhou District	Urban/traffic district	116.684	39.8556	An et al.,2017
1648	658.71																	12	Beijing/Traffic soil	Urban/traffic district	116.463	39.8764	Liu et al.,2011b
1649	708.365																	1	Beijing/Yuquanying,Xuanwuy or Fengtai Distract,sample S9	Urban/traffic district	116.333	39.8869	Liu et al.,2011b
1650	294.132																	1	Beijing/Zizhu,Haidian Distract,sample S12	Urban/traffic district	116.303	39.9496	Liu et al.,2011b
1651	1140.90(Σ15PAHs)	12.3		0.7	10.9	143.1	18	167	190.3	52	108.5	66.3	45.1	101.1	6.3	91.1	128.2	11	Fujian/Fuzhou gas station	Urban/traffic district	119.26	26.0344	Ni et al.,2012
1652	1145	ND	8	ND	ND	374.7	ND	113	192.4	37.6	116.3	37.5	22.7	71.3	ND	45.2	126.5	5	Fujian/Fuzhou,Fufei road	Urban/traffic district	119.306	26.138	Han et al.,2008
1653	203.2	ND	ND	0.1	5	35	22	33.4	27.6	12.2	21.4	12.9	8	18.4	1.3	11.8	13.1	5	Fujian/Fuzhou,Yixu Airport	Urban/traffic district	119.33	26.0124	Han et al.,2008
1654	1140.9																		Fujian/Gas stations,Fuzhou	Urban/traffic district	119.195	26.0239	Ni et al.,2010
1655	208.863																	3	Fujian/Longyan	Urban/traffic district	117.026	25.0602	He et al.,2014a
1656	316.6	33.8	3.3	7.1	27	37.2	2.8	24.5	23.3	19.8	19.7	29.2	16.5	17	4.1	29.4	22	6	Fujian/Xiamen Island,traffic area	Urban/traffic district	118.145	24.5004	Cai et al.,2012
1657	1098.6	45.7	13.8	4.3	11.7	122.7	20.5	115.7	93.8	81.6	91.2	116.8	75.1	92.6	47	113	79.4	4	Fujian/Xiamen the mainland,traffic area	Urban/traffic district	118.069	24.5747	Cai et al.,2012
1658	5734	ND	395	4589	ND	157	26.3	193	76.3	20.6	97	64	17.3	38.9	ND	38.1	21.7	9	Gansu/Lanzhou	Urban/traffic district	103.701	36.0908	Ding et al.,2018a
1659	360.9		1.6	2.1	21.1	84.9	4.4	34.3	32	18.5	50.1	43.6	8.7	17.1	5.2	15.2	22.3	28	Guangdong/Guangzhou	Urban/traffic district	113.31	23.3929	Yang et al.,2008
1660	1147.1																	24	Guangdong/Shenzhen,traffic land	Urban/traffic district	114.132	22.6457	Zhang et al.,2014a
1661	1720	10.9	6.15	2.59	17.4	142	19.9	235	172	112	180	252	76.7	105	49.9	148	190	25	Guangdong/Shenzhen,traffic land	Urban/traffic district	113.861	22.6106	Cao et al.,2010
1662	1708.00(Σ15PAHs)		6.2	2.6	17	142	20	235	172	112	180	252	77	105	50	148	190	25	Guangdong/Shenzhen,traffical area	Urban/traffic district	114.126	22.6082	Ni et al.,2011
1663	2777.46	193.2	340.38	617.25	194.75	556	76.58	290.11	ND	ND	290.07	219.11	ND	ND	ND	ND	ND	2	Guangxi,Shaping Village,Wutang Town,Xingning District	Urban/traffic district	108.286	23.1008	Long et al.,2017; Long,2017
1664	301.2	46.4	35.3	35.9	14.9	39.3	4.2	6.7	18.6	3.7	2.5	27.4	16.6	19.5	ND	13.5	16.7	5	Guangxi/Baise City,gas station	Urban/traffic district	107.611	23.7515	Shi et al.,2015a
1665	1515.1																	5	Guangxi/Baise City,roadside soil	Urban/traffic district	106.8	23.74	Shi et al.,2014
1666	507.3	5.6	2.8	11.5	6	23.2	7.4	17.7	21.6	12.6	34.7	25.3	66.9	88.1	ND	99.3	84.6	6	Guangxi/Baise City,traffic areas	Urban/traffic district	106.487	23.6262	Shi et al.,2015a
1667	87.12	ND	ND		5.29	15.2	15.6	8.07	6.18	3.16	9.06	10	2.65	ND	1.4	5.84	4.67	1	Guangxi/Nanning,Qingxiu District	Urban/traffic district	108.402	22.8631	Miao et al.,2013
1668	1089.7	2.29	7.07		4.34	69.2	71	156	150	115	154	55.2	47.6	100	26.9	79.6	51.5	1	Guangxi/Nanning,Xixiangtang	Urban/traffic district	108.235	22.8444	Miao et al.,2013
1669	2632	ND	417.63	603.47	225.46	434.49	50.19	317.65	ND	327.34	ND	ND	255.77	ND	ND	ND	ND	2	Guangxi/Shuangqiao Town,Wuming District,Pingfu	Urban/traffic district	108.549	22.9434	Long et al.,2017; Long,2017
1670	194.08	24.97	1.87	3.51	8.91	40.94	15.86	10.69	7.82	10.56	6.18	18.33	15.58	6.49	15.64	3.01	3.72	25	Henan/Kaifeng City,transportation land	Urban/traffic district	114.349	34.7739	Zhao,2017
1671	1575.5	75	15.7	2.54	9.82	152.8	31.1365	192.4	260.6	38.9	206.9	65.05	65.05	62.5	29	72.8	295.4	4	Hongkong/Nearby highway	Urban/traffic district	114.166	22.3396	Chuang et al.,2007
1672	4144.2	37.9	8.5	4.7	11.4	69.8	21.5	114.9	98.7	117.4	480.7	650.9	262.7	760	111.5	814.3	549.4	34	Hubei/Beihu Lake area in Wuhan	Urban/traffic district	114.264	30.6038	Hu et al.,2011b
1673	1730	21.2	28	311	25.4	284	5.3	86.8	91.5	53.3	286	89.4	100	34.5	35.5	87.7	190	9	Jiangsu/Huai'an City	Urban/traffic district	119.026	33.573	Zhang et al.,2007
1674	3421	67.9	322	736	89.6	292	12.6	120	170	248	477	168	135	98.8	77.7	100	306	9	Jiangsu/Huai'an City	Urban/traffic district	119.032	33.4945	Zhang et al.,2007
1675	979.59	5.64	11.87	18.9	7.39	93.29	16.5	85.1	82.87	32.27	30.26	146.99	120.64	98.38	103.22	50.69	75.58	180	Jiangsu/Nanjing	Urban/traffic district	118.845	32.0451	Yang et al.,2017
1676	1010.61	5.41	11.94	10.69	8.65	87.89	17.77	81.04	92.68	38.45	28.83	158.59	124.66	101.43	105.28	53.23	91.89	103	Jiangsu/Nanjing City,urban area,traffic area	Urban/traffic district	118.79	31.9722	Yang et al.,2017
1677	0.61459																	9	Jiangsu/Nanjing road green belt	Urban/traffic district	118.791	32.0961	Zhang et al.,2018
1678	613.03																	3	Jiangsu/Nanjing West Road	Urban/traffic district	118.768	32.0616	Wang,2015
1679	949.27																	3	Jiangsu/Nanjing Xinzhuang Overpass	Urban/traffic district	118.804	32.0809	Wang,2015
1680	1010.61	5.41	11.94	10.69	8.65	87.89	17.77	81.04	92.68	38.45	28.83	158.59	124.66	101.43	105.28	53.23	91.89	103	Jiangsu/Nanjing,traffic area	Urban/traffic district	118.742	31.9951	Yang et al.,2017
1681	6671.01					45		0.01	1838	565	181	2354	872	313	213		290	1	Jiangxi/Nanchang	Urban/traffic district	115.894	28.6952	Gao,2008
1682	3352					39		14	146	232	247	762	198	516	648		550	1	Jiangxi/Nanchang	Urban/traffic district	115.897	28.6993	Gao,2008
1683	3121.3					5		37.3	156	445	627	81	496	1124	149		1	1	Jiangxi/Nanchang	Urban/traffic district	115.908	28.7052	Gao,2008
1684	6115.9					337		176	2108	667	479	836	419	955	56		82.9	1	Jiangxi/Nanchang	Urban/traffic district	115.901	28.6944	Gao,2008
1685	1198					25		24	206	7	374	117	24	349	52		20	1	Jiangxi/Nanchang	Urban/traffic district	115.933	28.6867	Gao,2008
1686	2883					10		37	321	587	498	544	6	761	55		64	1	Jiangxi/Nanchang	Urban/traffic district	115.913	28.6719	Gao,2008
1687	2375					69		577	71	79	701	43	22	721	5		87	1	Jiangxi/Nanchang	Urban/traffic district	115.906	28.6784	Gao,2008
1688	3804					38		15	30	106	198	418	777	1509	658		55	1	Jiangxi/Nanchang	Urban/traffic district	115.908	28.6727	Gao,2008
1689	5917					289		246	762	137	128	3191	246	263	426		229	1	Jiangxi/Nanchang	Urban/traffic district	115.92	28.6449	Gao,2008
1690	4734					129		40	46	364	820	1092	182	1750	156		155	1	Jiangxi/Nanchang	Urban/traffic district	115.862	28.67	Gao,2008
1691	1682					40		42	17	118	308	166	105	737	88		61	1	Jiangxi/Nanchang	Urban/traffic district	115.925	28.673	Gao,2008
1692	3770					117		105	37	250	695	622	218	1432	172		122	1	Jiangxi/Nanchang	Urban/traffic district	115.898	28.6898	Gao,2008
1693	6271					227		143	168	441	116	1675	300	2540	386		275	1	Jiangxi/Nanchang	Urban/traffic district	115.894	28.6897	Gao,2008
1694	4468.24					71		53	92	154	279	2543	130	1071	0.24		75	1	Jiangxi/Nanchang	Urban/traffic district	115.897	28.6921	Gao,2008
1695	1292.1					12		17	16	92	241	351	59	465	0.1		39	1	Jiangxi/Nanchang	Urban/traffic district	115.894	28.6897	Gao,2008
1696	3681					96		109	62	253	498	792	236	1338	180		117	1	Jiangxi/Nanchang	Urban/traffic district	115.899	28.6704	Gao,2008
1697	2383					60		87	34	193	502	116	199	983	122		87	1	Jiangxi/Nanchang	Urban/traffic district	115.905	28.6885	Gao,2008
1698	1970					59		59	39	16	355	428	109	746	91		68	1	Jiangxi/Nanchang	Urban/traffic district	115.897	28.6599	Gao,2008
1699	2954.9	449.1	465	25.2	24.3	249	362.4	66.3	244.5	179.4	205.3	137.8	175.1	83.6	177	177	68.5	7	Jilin/Changchun	Urban/traffic district	125.434	43.6652	Chen et al.,2016b
1700	3229.1	579.3	563.7	28.3	23.5	338.9	471.1	64.3	259.6	288.7	140.1	97.8	102.7	99.8	171.3	171.3	ND	1	Jilin/Changchun,sample 101	Urban/traffic district	125.634	44.0645	Chen et al.,2016b
1701	1572.4	243.1	135.7	14.1	18.9	179.6	196.7	30.1	89.3	72.1	308.1	51.2	77.1	70.3	50.7	50.7	35.4	1	Jilin/Changchun,sample 102	Urban/traffic district	125.563	43.6736	Chen et al.,2016b
1702	2499.6	322.5	637.2	17.2	25.1	191.3	239.9	95.7	72.1	67.2	393.3	52.7	166.8	54.2	164.4	164.4	ND	1	Jilin/Changchun,sample 104	Urban/traffic district	125.402	43.7291	Chen et al.,2016b
1703	2149	301.1	672.2	16.3	19.7	217.3	201.7	80.3	101.1	48.6	165.5	51.3	70.9	49.2	77.4	77.4	76.4	1	Jilin/Changchun,sample 105	Urban/traffic district	125.004	43.8729	Chen et al.,2016b
1704	4390.2	673.8	337.1	38.3	34	239.7	588.4	74.5	498.7	354.4	185.1	273.2	339.1	118.7	293.7	293.7	93.7	1	Jilin/Changchun,sample 106	Urban/traffic district	125.055	43.9973	Chen et al.,2016b
1705	3023.9	414.7	542.1	26.7	19.7	372.9	331.2	39.3	283.3	107.3	116.7	176.8	165.5	84.6	233.4	233.4	ND	1	Jilin/Changchun,sample 12	Urban/traffic district	125.674	43.9653	Chen et al.,2016b
1706	3820.3	609.1	367	35.2	29.5	203	508.1	79.8	407.1	317.4	128.1	261.7	303.9	108.2	247.8	247.8	ND	1	Jilin/Changchun,sample 26	Urban/traffic district	125.318	43.6344	Chen et al.,2016b
1707	107.2	24	0.9	0.9	1	25	0.2	220	19	4.3	3	6.9	0	0	0	0	0	1	Jilin/Jilin,Songjiang Railway Bridge	Urban/traffic district	126.638	43.7768	Bao,2011
1708	620.00(Σ12PAHs)					120	ND	120	120	30	40	40	20	50	ND	40	40	3	Liaoning/Da Pan Town	Urban/traffic district	123.145	41.6968	Cao et al.,2016
1709	3100	10	20	30	10	20	580	30	80	280	250	20	520	370	260	110	510	1	Liaoning/Dadong District,main roadside	Urban/traffic district	123.464	41.8249	Sun et al.,2012
1710	530	10	10	10	0	10	90	10	10	60	80	0	130	60	50	0	0	1	Liaoning/Dadong District,main roadside	Urban/traffic district	123.484	41.8294	Sun et al.,2012
1711	6506.00(Σ14PAHs)		11		61	639	114	1141	1178	518	370	557	281	553	63	574	414	11	Liaoning/Dalian	Urban/traffic district	121.589	38.949	Wang et al.,2007a
1712	6659.00(Σ15PAHs)	189	44		61	639	114	1141	1178	518	370	557	281	553	63	574	414	6	Liaoning/Dalian City Traffic District	Urban/traffic district	121.634	39.0256	Wang,2007
1713	3952.00(Σ15PAHs)	97	17		33	365	62	603	644	318	250	368	181	388	41	245	340	6	Liaoning/Dalian City,traffic soil	Urban/traffic district	121.629	38.9212	Wang et al.,2007b
1714	5379.00(Σ15PAHs)	296.9	27.3		53.7	631.2	97.3	951.8	874.7	463.9	272	478.7	250.4	464.9	67.3	429.6	269.7	1	Liaoning/Dalian Xianglujiao Overpass	Urban/traffic district	121.607	38.938	Wang,2007
1715	660.00(Σ12PAHs)					130	ND	110	120	50	30	40	20	50	ND	80	30	3	Liaoning/Donggu Village	Urban/traffic district	123.117	41.6651	Cao et al.,2016
1716	1610.00(Σ12PAHs)					120	ND	290	230	140	130	180	90	190	150	10	80	3	Liaoning/Fengjia Xigou	Urban/traffic district	123.428	41.2083	Cao et al.,2016
1717	1900.00(Σ12PAHs)					160	30	350	310	150	130	180	90	190	160	10	140	3	Liaoning/Fujia Village	Urban/traffic district	123.661	41.2198	Cao et al.,2016
1718	1560.00(Σ12PAHs)					160	10	270	210	140	120	160	80	160	130	ND	120	3	Liaoning/Hanling Town	Urban/traffic district	123.55	41.1805	Cao et al.,2016
1719	1980	10	20	30	10	20	330	20	470	190	170	80	290	150	80	40	70	1	Liaoning/Heping District,main roadside	Urban/traffic district	123.435	41.7902	Sun et al.,2012
1720	2030	10	30	20	10	20	300	20	530	350	150	200	100	60	90	ND	140	1	Liaoning/Heping District,main roadside	Urban/traffic district	123.412	41.7891	Sun et al.,2012
1721	2010	20	10	60	50	50	480	40	70	170	280	160	160	120	50	90	200	1	Liaoning/Heping District,main roadside	Urban/traffic district	123.414	41.8007	Sun et al.,2012
1722	600	ND	90	0	10	10	20	100	70	100	40	20	10	30	30	30	40	1	Liaoning/Heping District,main roadside	Urban/traffic district	123.416	41.8085	Sun et al.,2012
1723	2540	20	20	20	10	30	420	20	890	160	260	80	170	40	130	60	210	1	Liaoning/Heping District,main roadside	Urban/traffic district	123.424	41.815	Sun et al.,2012
1724	960	80	10	20	10	20	310	10	20	130	150	40	80	20	10	10	40	1	Liaoning/Huanggu District,main roadside	Urban/traffic district	123.392	41.8224	Sun et al.,2012
1725	1140	130	20	10	0	20	180	10	170	60	90	10	50	110	140	50	90	1	Liaoning/Hunnan New District,main roadside	Urban/traffic district	123.459	41.784	Sun et al.,2012
1726	1400.00(Σ12PAHs)					230	ND	190	340	120	80	120	50	130	100	10	30	3	Liaoning/Jiajiapuzi	Urban/traffic district	123.605	41.2117	Cao et al.,2016
1727	903.60(Σ15PAHs)	59.5	8.3		14.1	99.4	16.1	145.8	143.7	73.5	52.8	82.6	42	74.1	10.3	79.9	43.5	1	Liaoning/Laizhou Street,Dalian	Urban/traffic district	121.572	38.8997	Wang,2007
1728	1145.50(Σ15PAHs)	129.6	9.2		24	132.3	15.2	155.2	141.1	93.5	73.4	131.3	53.4	96.2	12.8	79.3	52.4	1	Liaoning/Laizhou Street,Sunjiagou,Dalian	Urban/traffic district	121.569	38.9005	Wang,2007
1729	550.70(Σ15PAHs)	184.5	3.4		24.4	86.9	56	38.2	32.5	30.1	5.6	40.9	8.3	13	4.2	20.8	10.2	1	Liaoning/Panjin Petroleum Street	Urban/traffic district	122.036	41.124	Wang,2007
1730	324.80(Σ15PAHs)	143	1.7		6.5	32.2	3.6	22.2	19	18.4	21.5	15.9	8	12.9	4.2	11.4	12.3	1	Liaoning/Panjin Petroleum Street	Urban/traffic district	122.036	41.1241	Wang,2007
1731	940.00(Σ12PAHs)					110	ND	120	140	50	70	70	40	80	ND	200	60	3	Liaoning/Santaizi Village	Urban/traffic district	123.058	41.6283	Cao et al.,2016
1732	2100	20	ND	ND	110	120	440	10	80	670	120	240	30	70	70	100	120	1	Liaoning/Shenhe District,main roadside	Urban/traffic district	123.444	41.8083	Sun et al.,2012
1733	1211.30(Σ15PAHs)	124.5	8.3		15.9	125.3	19.5	178.1	188	115.9	58.9	112	52.1	96	11	91.6	66.3	1	Liaoning/Shenyang Road,Shenyang	Urban/traffic district	123.417	41.7926	Wang,2007
1734	2487.50(Σ15PAHs)	79.1	13.9		40.9	292.9	49	424.7	446.6	216.7	151.1	202.3	110.3	216.5	23.4	203.8	126.6	1	Liaoning/Shenyang Road,Shenyang	Urban/traffic district	123.417	41.7925	Wang,2007
1735	1040.00(Σ12PAHs)					190	30	120	280	50	40	40	20	50	10	170	40	3	Liaoning/Shuangshuzizi Village	Urban/traffic district	123.093	41.6403	Cao et al.,2016
1736	1240.00(Σ12PAHs)					90	ND	190	320	100	90	120	50	110	100	ND	70	3	Liaoning/Songshugou Village	Urban/traffic district	123.526	41.1686	Cao et al.,2016
1737	140	10	10	10	10	10	10	0	10	30	20	ND	ND	ND	20	ND	ND	1	Liaoning/Tiexi District,main roadside	Urban/traffic district	123.366	41.8127	Sun et al.,2012
1738	690.00(Σ12PAHs)					70	ND	110	120	70	50	70	30	100	70	ND	ND	3	Liaoning/Xiaotun	Urban/traffic district	123.343	41.2362	Cao et al.,2016
1739	360.00(Σ12PAHs)					70	ND	60	80	ND	40	40	10	30	30	ND	ND	3	Liaoning/Yangpu Town	Urban/traffic district	123.691	42.1555	Cao et al.,2016
1740	6601.50(Σ15PAHs)	274.1	33.1		57.9	661	121.5	1130.5	1180.9	580.5	360.7	596.4	310.5	582.1	62.3	520.3	440.2	1	Liaoning/Yingbin Road,Dalian City	Urban/traffic district	122.819	39.6464	Wang,2007
1741	760.00(Σ12PAHs)					120	ND	120	200	30	40	40	20	50	ND	100	40	3	Liaoning/Zhangyu Town	Urban/traffic district	123.082	41.6591	Cao et al.,2016
1742	750.00(Σ12PAHs)					140	ND	120	130	40	30	40	20	60	ND	140	30	3	Liaoning/Zhongmiao Santai Village	Urban/traffic district	123.101	41.6575	Cao et al.,2016
1743	2301	83.99	28.82	41.52	55.91	251.6	23.6	140.9	126.3	74.34	129.1	120.1	34.82	57.87	51.49	51.07	65.25	5	Shaanxi/Xi'an,city road overpass	Urban/traffic district	108.677	34.4973	Bao et al.,2018
1744	1332.8	17	52.2	54.3	42	77.7	45.6	282.3	98.7	47.8	72	740	64.5	49.4	251.5	46.8	57.2	12	Shaanxi/Xi'an,mixed commercial and traffic areas	Urban/traffic district	108.919	34.2444	Wang et al.,2018a; Wang et al.,2018b
1745	1565	178	12	3	27	197	19	363	113	51	172	128	56	46	50	99	90	10	Shaanxi/Xi'an,traffic area	Urban/traffic district	109.21	34.3771	Zhou,2018
1746	2551.6	25.9	68.8	68.1	86.9	163.9	81.5	465.8	300.5	137.9	176.5	160.7	142.5	149	317.4	88.9	117.3	16	Shaanxi/Xi'an,traffic areas	Urban/traffic district	108.877	34.2902	Wang et al.,2018a; Wang et al.,2018b
1747	1337	83.78	29.93	41.96	58.15	252.7	21.98	141.5	127	75.54	130.2	121.1	34.46	56.64	52.42	49.96	66.16	9	Shaanxi/Xi'an,urban road	Urban/traffic district	108.655	34.4896	Bao et al.,2018
1748	1034.5	144.2	0	0	23	90.7	70	73.8	60.7	52.9	64.5	99.9	85.8	79.3	37.4	89.5	62.9	4	Shaanxi/Yanhe River Soil	Urban/traffic district	109.823	36.7149	Li et al.,2011b
1749	23250																	17	Shandong/Jinan	Urban/traffic district	117.033	36.6696	Dai et al.,2008
1750	1560	5.25	25.9	4.95	36.9	252	23	278	204	97.1	179.9	167.2	142.4	72	22.2	58.1	14.2	5	Shandong/Jinan City,traffic heavy area	Urban/traffic district	117.319	37.1588	Yuan et al.,2015b
1751	1430.6	23.58	23.47	13.59	15.71	92.49	23.16	195.29	181.83	126.49	147.06	76.355	76.355	173.22	58	98.78	58	5	Shanghai	Urban/traffic district	121.192	31.1013	Du,2014
1752	1501.65	21.88	7.31	13.64	42.73	195.96	46.65	295.03	235.38	111.66	117.69	52.84	52.84	113.89	28.11	78.82	87.22	5	Shanghai/Central City Traffic area	Urban/traffic district	121.435	31.1616	Du,2014
1753	6280	57.8	10.6	69.3	113	672	177	1110	892	726	760	493	194	321	64.7	307	310	17	Shanghai/Puxi	Urban/traffic district	121.481	31.247	Jiang et al.,2009
1754	6280	57.8	10.6	69.3	113	672	177	1110	892	726	760	493	194	321	64.7	307	310	17	Shanghai/Roadside	Urban/traffic district	121.476	31.2316	Jiang et al.,2009
1755	120.9	3.9	4.4	16.5	5.5	14.6	15.4	10.1	ND	20.1	ND	21.4	ND	ND	ND	ND	9	5	Sichuan/Nanchong City Shunqing District Beigan Road Gas Station	Urban/traffic district	106.074	30.8195	Shi et al.,2010
1756	267.97	7.53	2.75	5.21	23.45	114.19	4.36	34.2	19.17	4.88	9.24	10.98	4.99	5.16	4.29	8.71	8.89	55	Tibet/Central and Eastern Qinghai Plateau along the Qinghai-Tibet Highway	Urban/traffic district	91.0566	30.4514	Zhou et al.,2018a
1757	8171	923.4	341.2	132.7	595.5	756.7	289.6	929.3	275.7	78.5	98.8	7.6	8.9	192.05	2.3	2.6	140.3	8	Xinjiang/Urumqi,traffic heavy area	Urban/traffic district	87.4666	43.4619	Chen et al.,2015
1758	3744.88																	1	Yunnan/31 Beijing Road,Kunming	Urban/traffic district	102.688	25.0572	Lin,2012
1759	3482.12																	1	Yunnan/32 Kunchi Road,Kunming	Urban/traffic district	102.004	25.0139	Lin,2012
1760	2281.1																	1	Yunnan/Kunming 33 Xiaocaiyuan Overpass	Urban/traffic district	102.009	25.0625	Lin,2012
1761	839.8																	1	Yunnan/Kunming City 34 Dongfeng Road and Youth Road intersection	Urban/traffic district	102.015	25.0414	Lin,2012
1762	6208.25																	1	Yunnan/Kunming City 39 Ring Road North Road	Urban/traffic district	102.016	25.0578	Lin,2012
1763	936.2																	1	Yunnan/Kunming City 40 West Standing Crossing Bridge	Urban/traffic district	102.008	25.0539	Lin,2012
1764	1302.4																	1	Yunnan/Kunming City,35 East Ring Road and Tuodong Road intersection	Urban/traffic district	102.016	25.035	Lin,2012
1765	754.8																	1	Yunnan/Kunming City,36 Ring Road West Road and Daguan Road intersection	Urban/traffic district	102.005	25.0394	Lin,2012
1766	1546.9																	1	Yunnan/Kunming City,37 South Ring Road and Patjin Street intersection	Urban/traffic district	102.014	25.0267	Lin,2012
1767	1877.7																	1	Yunnan/Kunming City,38 East Ring Road and Renmin East Road intersection	Urban/traffic district	102.013	25.0489	Lin,2012
1768	235.55	ND		2.73	8.89	17.27	7.11	44.01	42.96	13.64	39.13	36.36	2.44	10.85	1.12	6.22	2.81	1	Yunnan/Kunming Dongfeng East Road	Urban/traffic district	102.723	25.0405	Yang,2015
1769	2146.76																	1	Yunnan/Kunming,roadside green belt	Urban/traffic district	103.038	25.0055	Lin,2012
1770	2146.76(Σ15PAHs)																	10	Yunnan/Kunming,roadside greens	Urban/traffic district	102.838	24.8694	Lin et al.,2013
1771	635.95		ND	8.67	79.45	107.47	6.5	84.3	68.88	28.66	60.41	66.59	19.06	33.08	12.89	30.24	29.74	5	Yunnan/Kunming,surrounded by main traffic road	Urban/traffic district	102.723	25.0405	Yang et al.,2015
1772	272.14		ND	2.19	40.8	4.04	0.64	11.69	8.35	8.86	10.96	60.71	16.8	31.63	10.96	33.49	31.04	5	Yunnan/Kunming,Xuefu Road,the 121 main street,and Jianshe Road	Urban/traffic district	102.696	25.0648	Yang et al.,2015
1773	961.13	7.65	1.73	5.44	16.69	100.51	34.9	153.81	164.23	108.4	123.89	76.97	29.36	38.52	9.88	32.05	57.11	19	Zhejiang/Hangzhou,roadside	Urban/traffic district	120.393	30.452	Yu et al.,2014
1774	0.18601	0.02036	ND	ND	0.00382	0.00076	0.00967	0.02291	0.00789	0.01553	0.0168	0.00865	0.02011	0.02	0.00204	0.01883	0.01865	5	Zhejiang/Jiaxing City,sample S1	Urban/traffic district	120.72	30.7402	Zhang et al.,2011b
1775	0.36064	ND	0.06286	ND	ND	0.00284	ND	0.04821	0.08508	0.01985	0.03403	0.03829	0.00425	0.00567	0.00284	0.02694	0.02978	5	Zhejiang/Jiaxing City,sample S10	Urban/traffic district	120.731	30.8048	Zhang et al.,2011b
1776	0.35899	ND	0.02392	ND	ND	0.0061	0.0061	0.01908	0.01684	0.15983	0.0305	0.0122	0.00732	0.0283	ND	0.02684	0.02196	5	Zhejiang/Jiaxing City,sample S11	Urban/traffic district	120.766	30.8138	Zhang et al.,2011b
1777	0.21456	ND	ND	ND	0.002	0.01916	0.0023	0.04444	0.03069	0.04266	0.00281	0.02222	0.00153	0.00409	0.00204	0.01941	0.0212	5	Zhejiang/Jiaxing City,sample S12	Urban/traffic district	120.811	30.8122	Zhang et al.,2011b
1778	0.068	ND	0.01375	ND	ND	0.00275	ND	0.004	0.00375	0.016	0.0055	0.00575	0.002	0.00425	ND	0.006	0.00425	5	Zhejiang/Jiaxing City,sample S2	Urban/traffic district	120.771	30.7397	Zhang et al.,2011b
1779	0.12445	ND	ND	ND	ND	0.00728	0.00075	0.01455	0.0103	0.05469	0.00326	0.00853	0.001	0.00728	0.00176	0.00878	0.00627	5	Zhejiang/Jiaxing City,sample S3	Urban/traffic district	120.816	30.739	Zhang et al.,2011b
1780	0.01873	ND	ND	0.001	ND	0.00239	ND	0.00233	0.00186	0.00318	0.00239	0.00212	0.0008	0.0008	ND	ND	0.00186	5	Zhejiang/Jiaxing City,sample S4	Urban/traffic district	120.745	30.7564	Zhang et al.,2011b
1781	0.1203	ND	ND	ND	ND	0.00406	0.00076	0.01838	0.0153	0.00559	0.01067	0.01194	0.00711	0.01397	0.00152	0.01651	0.01449	5	Zhejiang/Jiaxing City,sample S5	Urban/traffic district	120.794	30.7541	Zhang et al.,2011b
1782	0.35144	ND	0.01578	ND	ND	0.01372	0.00499	0.06242	0.0549	0.01622	0.03244	0.02994	0.0025	0.04117	0.00749	0.03369	0.03618	5	Zhejiang/Jiaxing City,sample S6	Urban/traffic district	120.831	30.7546	Zhang et al.,2011b
1783	0.44134	ND	ND	ND	ND	0.00376	0.00251	0.06518	0.05148	0.02131	0.02382	0.0539	0.03385	0.05265	0.01128	0.06518	0.05641	5	Zhejiang/Jiaxing City,sample S7	Urban/traffic district	120.718	30.7789	Zhang et al.,2011b
1784	0.34758	ND	0.02112	ND	0.011	0.03548	ND	0.00432	0.01014	0.24833	0.00633	0.00253	ND	0.00453	ND	ND	0.0038	5	Zhejiang/Jiaxing City,sample S8	Urban/traffic district	120.757	30.7808	Zhang et al.,2011b
1785	0.15821	ND	ND	ND	ND	0.02174	0.00242	0.00725	0.01328	0.06762	0.01087	0.00725	0.00483	0.00725	ND	0.00845	0.00725	5	Zhejiang/Jiaxing City,sample S9	Urban/traffic district	120.811	30.7826	Zhang et al.,2011b
1786	1500	75	368	127	19.8	121	18.4	54	432	15.6	176	37.2	10.8	16.4	6.5	17.4	4.8	29	Guizhou/Bijie City,Hezhang County,Hezhang Town	IMIA	104.554	26.9773	Chen et al.,2017
1787	22954	1863	97	45	666	10258	48	1706	3655	33	4151	99	74	87	35	73	60	5	Hebei/Huabei oil fields(HB)	IMIA	115.182	38.1799	Wang et al.,2015b
1788	28930	1290	170	180	1830	2360	570	740	2180	550	11510	500	580	1270	1800	540	2870		Hebei/Huabei Oilfield	IMIA	115.169	38.1735	Hua,2013
1789	9610	688	41	19	169	4525	14.2	510	1171	40	2234	33	17	27	46	18	58	15	Heilongjiang/Daqin oil fields(DQ)	IMIA	124.908	46.6143	Wang et al.,2015b
1790	80780	2260	750	1110	6930	43200	670	2510	2780	1150	9720	490	2190	1000	1800	680	3530		Heilongjiang/Daqing Oilfield	IMIA	124.894	46.6069	Hua,2013
1791	1249.66	48.69	11.2	6.63	20.22	115.97	136.14	141.26	138.54	72.44	55.53	126.64	125.35	115.85	55.59	26.04	53.57	11	Henan/Kaifeng City,industrial and mining land	IMIA	114.331	34.7661	Zhao,2017
1792	19280	1910	160	1230	2040	2930	700	850	840	530	2050	1460	820	1420	990	750	590		Hubei/Jianghan Oilfield	IMIA	112.701	30.4543	Hua,2013
1793	4292.40(Σ15PAHs)	21.1		10.7	23.5	447.8	449	578.4	707.7	404.3	690.5	139	307.9	552.3	255.8	79	261.4	32	Jiangsu/Nanjing around large mining companies	IMIA	118.745	32.2131	Ge et al.,2006
1794	610.62	17.08	5.37	3.88	8.95	81.72	19.27	146.3	134.76	25.86	21.27	35.2	10.94	31.18	4.42	42.08	26.56	192	Jiangsu/Xuzhou,Jiulishan coal mine area	IMIA	117.335	34.3081	Ge et al.,2008b
1795	97680	2290	260	1840	8420	25680	2750	10110	10050	3980	16470	910	720	2680	2680	2730	6100		Liaoning/Liaohe Oilfield	IMIA	121.9	41.1988	Hua,2013
1796	1541.1													90.1				15	Liaoning/Tielin City,the Tiefa coal mining area	IMIA	123.623	42.4553	Liu et al.,2012
1797	494.8													23.5				1	Liaoning/Tielin City,the Tiefa coal mining area	IMIA	123.625	42.4461	Liu et al.,2012
1798	580.6													29				6	Liaoning/Tielin City,the Tiefa coal mining area	IMIA	123.639	42.4325	Liu et al.,2012
1799	714.3													26.9				1	Liaoning/Tielin City,the Tiefa coal mining area(sample A1)	IMIA	123.648	42.4953	Liu et al.,2012
1800	449.1													3.1				1	Liaoning/Tielin City,the Tiefa coal mining area(sample A2)	IMIA	123.583	42.4635	Liu et al.,2012
1801	1249.2													85.5				1	Liaoning/Tielin City,the Tiefa coal mining area(sample A3)	IMIA	123.649	42.4491	Liu et al.,2012
1802	56.2													1.5				1	Liaoning/Tielin City,the Tiefa coal mining area(sample A4)	IMIA	123.641	42.4167	Liu et al.,2012
1803	5.1													0.3				1	Liaoning/Tielin City,the Tiefa coal mining area(sample A5)	IMIA	123.604	42.4058	Liu et al.,2012
1804	627													1.7				1	Liaoning/Tielin City,the Tiefa coal mining area(sample C1)	IMIA	123.625	42.5046	Liu et al.,2012
1805	273.5													4.2				1	Liaoning/Tielin City,the Tiefa coal mining area(sample C10)	IMIA	123.648	42.427	Liu et al.,2012
1806	1914.6													10.5				1	Liaoning/Tielin City,the Tiefa coal mining area(sample C11)	IMIA	123.656	42.4292	Liu et al.,2012
1807	4525.7													127.9				1	Liaoning/Tielin City,the Tiefa coal mining area(sample C12)	IMIA	123.667	42.4328	Liu et al.,2012
1808	53.6													0.3				1	Liaoning/Tielin City,the Tiefa coal mining area(sample C13)	IMIA	123.628	42.3949	Liu et al.,2012
1809	194.4													36.7				1	Liaoning/Tielin City,the Tiefa coal mining area(sample C14)	IMIA	123.623	42.3988	Liu et al.,2012
1810	117.3													1.8				1	Liaoning/Tielin City,the Tiefa coal mining area(sample C15)	IMIA	123.62	42.4033	Liu et al.,2012
1811	1995.3													152.1				1	Liaoning/Tielin City,the Tiefa coal mining area(sample C2)	IMIA	123.631	42.5225	Liu et al.,2012
1812	2394.3													139.9				1	Liaoning/Tielin City,the Tiefa coal mining area(sample C3)	IMIA	123.631	42.511	Liu et al.,2012
1813	453													ND				1	Liaoning/Tielin City,the Tiefa coal mining area(sample C4)	IMIA	123.601	42.4914	Liu et al.,2012
1814	313.2													1				1	Liaoning/Tielin City,the Tiefa coal mining area(sample C5)	IMIA	123.577	42.4825	Liu et al.,2012
1815	1550.9													115.7				1	Liaoning/Tielin City,the Tiefa coal mining area(sample C6)	IMIA	123.583	42.4889	Liu et al.,2012
1816	2283.3													227.9				1	Liaoning/Tielin City,the Tiefa coal mining area(sample C7)	IMIA	123.615	42.4376	Liu et al.,2012
1817	778.7													41.8				1	Liaoning/Tielin City,the Tiefa coal mining area(sample C8)	IMIA	123.623	42.4568	Liu et al.,2012
1818	5642.3													400.4				1	Liaoning/Tielin City,the Tiefa coal mining area(sample C9)	IMIA	123.616	42.4482	Liu et al.,2012
1819	1093.5													68.4				1	Liaoning/Tielin City,the Tiefa coal mining area(sample L1)	IMIA	123.651	42.393	Liu et al.,2012
1820	73.2													11.1				1	Liaoning/Tielin City,the Tiefa coal mining area(sample L2)	IMIA	123.661	42.3946	Liu et al.,2012
1821	94.8													6.5				1	Liaoning/Tielin City,the Tiefa coal mining area(sample L3)	IMIA	123.64	42.4908	Liu et al.,2012
1822	201.6													35.1				1	Liaoning/Tielin City,the Tiefa coal mining area(sample L4)	IMIA	123.591	42.4725	Liu et al.,2012
1823	291.8													21.4				1	Liaoning/Tielin City,the Tiefa coal mining area(sample L5)	IMIA	123.678	42.4193	Liu et al.,2012
1824	1728.8													31.3				1	Liaoning/Tielin City,the Tiefa coal mining area(sample L6)	IMIA	123.612	42.4248	Liu et al.,2012
1825	6394	207	62	17	195	2369	22	585	1387	46	1132	12	38	111	28	16	167	15	Shandong/Shengli oil fields(SL)	IMIA	118.457	37.4768	Wang et al.,2015b
1826	14520	1720	150	440	1590	2950	450	730	670	530	1480	740	620	730	600	430	710		Shandong/Shengli Oilfield	IMIA	118.444	37.4698	Hua,2013
1827	3456	262.712	42.3729	84.7458	152.542	610.169	59.322	466.102	305.085	271.186	491.525	466.102	347.458	228.814	33.8983	59.322	8.47458	30	Shanxi/Changzhi	IMIA	113.2	36.3489	Jiao et al.,2017
1828	12245	878.378	243.243	229.73	662.162	2554.05	810.811	2567.57	2148.65	1472.97	1675.68	1216.22	1770.27	1770.27	27.027	40.5405	13.5135	36	Shanxi/Changzhi	IMIA	113.183	36.3551	Jiao et al.,2017
1829	8976	623.529	129.412	105.882	494.118	1411.76	305.882	1305.88	1470.59	776.471	1376.47	1141.18	1364.71	1082.35	47.0588	35.2941	11.7647	10	Shanxi/Changzhi	IMIA	113.174	36.3737	Jiao et al.,2017
1830	1764.81	53.78	8.45	19.75	23.4	241.82	39.88	196.92	140.58	162.83	126.75	189.07	82.16	116.67	82.07	138.67	142.17	8	Shanxi/Taiyuan,Shanxi Jiaomei Xishan Coal and Electricity Group Corporation	IMIA	112.535	37.8621	Gao,2016
1831	7474.5	89.7	13.5	33	172.5	3097.1	239.4	288.9	1607.2	242.3	843.2	274.5	194.5	74.8	105.7	29.4	168.7	40	Tianjin/Dagang Oil Field	IMIA	117.491	38.7272	Kong et al.,2018
1832	55450	2570	180	540	4080	1520	960	640	6010	420	16020	860	1040	3150	8620	1330	7510		Tianjin/Dagang Oilfield	IMIA	117.478	38.7204	Hua,2013
1833	13579	865	144	29	832	8637	36	784	1129	14	949	22	20	41	22	20	35	20	Xinjiang/Kelamayi and Korla oil fields(XJ)	IMIA	84.8651	45.6091	Wang et al.,2015b
Note: a) For the values of longitude and latitude, some were cited from the references and some were obtained from Google Map. b) ND refers to no data. c) IMIA refers to the independent mining and industrial areas. d) ΣPAHs refers to the 16 individual PAHs compounds, including naphthalene (Nap), acenaphthylene (Acy), acenaphthene (Ace), fluorine (Flu), phenanthrene (Phe), anthracene (Ant), fluora…
